# Supplementary material for: 2-(Naphthalene-2-sulfonamido)-3-phenyl­propanoic acid
Source: Acta Crystallogr Sect E Struct Rep Online. 2013 Jan 9;69(Pt 2):o194. doi: 10.1107/S1600536813000081 (PMC3569255; doi:10.1107/S1600536813000081)
Supplement: Supplementary file 1 [file e-69-0o194-sup1.cif]

##############################################################################
#                                                                            #
# This CIF contains the data in a paper accepted for publication in          #
# Acta Crystallographica Section E. It conforms to the requirements of       #
# Notes for Authors for Acta Crystallographica Section E, and has been       #
# peer reviewed under the auspices of the IUCr Commission on Journals.       #
#                                                                            #
# Full details of the Crystallographic Information File format               #
# are given in the paper "The Crystallographic Information File (CIF):       #
# a New Standard Archive File for Crystallography" by S. R. Hall, F. H.      #
# Allen and I. D. Brown [Acta Cryst. (1991), A47, 655-685].                  #
#                                                                            #
# The current version of the core CIF dictionary is obtainable from          #
# ftp://ftp.iucr.org/pub/cif_core.dic.                                       #
#                                                                            #
# Software is freely available for graphical display of the structure(s)     #
# in this CIF. For information consult the CIF software page                 #
# http://www.iucr.org/resources/cif/software.                                #
#                                                                            #
# This file may be used for bona fide research purposes within the           #
# scientific community so long as proper attribution is given to the journal # 
# article from which it was obtained.                                        #
#                                                                            #
##############################################################################
data_I
_audit_creation_method     SHELXL-97
_chemical_name_systematic
;
2-(Naphthalene-2-sulfonamido)-3-phenylpropanoic acid
;
_chemical_name_common
;
;
_chemical_formula_moiety     'C19 H17 N O4 S'
_chemical_formula_sum     'C19 H17 N O4 S'
_chemical_formula_iupac     'C19 H17 N O4 S'
_chemical_formula_weight     355.40
_chemical_melting_point     ?
_symmetry_cell_setting     monoclinic
_symmetry_space_group_name_H-M     'P 21/n'
_symmetry_space_group_name_Hall     '-P 2yn'
loop_
    _symmetry_equiv_pos_as_xyz
    'x, y, z'
    '-x+1/2, y+1/2, -z+1/2'
    '-x, -y, -z'
    'x-1/2, -y-1/2, z-1/2'
_cell_length_a     8.0694(2)
_cell_length_b     15.2168(4)
_cell_length_c     14.0996(3)
_cell_angle_alpha     90.00
_cell_angle_beta     92.505(2)
_cell_angle_gamma     90.00
_cell_volume     1729.64(7)
_cell_formula_units_Z     4
_cell_measurement_reflns_used     5975
_cell_measurement_theta_min     3.13
_cell_measurement_theta_max     74.55
_cell_measurement_temperature     296(2)
_exptl_crystal_description     'prismatic'
_exptl_crystal_colour     'colorless'
_exptl_crystal_size_max     0.29
_exptl_crystal_size_mid     0.10
_exptl_crystal_size_min     0.09
_exptl_crystal_density_diffrn     1.365
_exptl_crystal_density_meas     ?
_exptl_crystal_density_method     'not measured'
_exptl_crystal_F_000     744
_exptl_absorpt_coefficient_mu     1.868
_exptl_absorpt_correction_type     multi-scan
_exptl_absorpt_process_details     '(CrysAlis PRO; Agilent, 2012)'
_exptl_absorpt_correction_T_min     0.78386
_exptl_absorpt_correction_T_max     1.00000
_exptl_special_details     ?
_diffrn_ambient_temperature     296(2)
_diffrn_radiation_type     CuK\a
_diffrn_radiation_wavelength     1.54184
_diffrn_radiation_source     'SuperNova (Cu) X-ray Source'
_diffrn_radiation_monochromator     mirror
_diffrn_measurement_device_type
;
Agilent SuperNova (Dual, Cu at zero, Atlas) CCD
;
_diffrn_measurement_method     '\w scans'
_diffrn_detector_area_resol_mean     ?
_diffrn_reflns_number     13588
_diffrn_reflns_av_R_equivalents     0.0255
_diffrn_reflns_av_sigmaI/netI     0.0192
_diffrn_reflns_theta_min     4.28
_diffrn_reflns_theta_max     74.73
_diffrn_reflns_theta_full     74.73
_diffrn_measured_fraction_theta_max     0.983
_diffrn_measured_fraction_theta_full     0.983
_diffrn_reflns_limit_h_min     -9
_diffrn_reflns_limit_h_max     9
_diffrn_reflns_limit_k_min     -18
_diffrn_reflns_limit_k_max     18
_diffrn_reflns_limit_l_min     -17
_diffrn_reflns_limit_l_max     17
_diffrn_standards_number     0
_diffrn_standards_interval_count     .
_diffrn_standards_interval_time     .
_diffrn_standards_decay_%     ?
_refine_special_details
;
 Refinement of F^2^ against ALL reflections.  The weighted R-factor wR and
 goodness of fit S are based on F^2^, conventional R-factors R are based
 on F, with F set to zero for negative F^2^. The threshold expression of
 F^2^ > 2sigma(F^2^) is used only for calculating R-factors(gt) etc. and is
 not relevant to the choice of reflections for refinement.  R-factors based
 on F^2^ are statistically about twice as large as those based on F, and R-
 factors based on ALL data will be even larger.
;
_reflns_number_total     3486
_reflns_number_gt     2813
_reflns_threshold_expression     I>2\s(I)
_refine_ls_structure_factor_coef     Fsqd
_refine_ls_matrix_type     full
_refine_ls_R_factor_all     0.0529
_refine_ls_R_factor_gt     0.0414
_refine_ls_wR_factor_gt     0.1076
_refine_ls_wR_factor_ref     0.1183
_refine_ls_goodness_of_fit_ref     1.031
_refine_ls_restrained_S_all     1.031
_refine_ls_number_reflns     3486
_refine_ls_number_parameters     232
_refine_ls_number_restraints     0
_refine_ls_hydrogen_treatment     mixed
_refine_ls_weighting_scheme     calc
_refine_ls_weighting_details
         'calc w=1/[\s^2^(Fo^2^)+(0.0591P)^2^+0.4657P] where P=(Fo^2^+2Fc^2^)/3'
_atom_sites_solution_hydrogens     geom
_atom_sites_solution_primary     direct
_atom_sites_solution_secondary     difmap
_refine_ls_shift/su_max     0.001
_refine_ls_shift/su_mean     0.000
_refine_diff_density_max     0.278
_refine_diff_density_min     -0.367
_refine_ls_extinction_method     none
_refine_ls_extinction_coef     ?
loop_
    _atom_type_symbol
    _atom_type_description
    _atom_type_scat_dispersion_real
    _atom_type_scat_dispersion_imag
    _atom_type_scat_source
    'C' 'C' 0.0181 0.0091
                         'International Tables Vol C Tables 4.2.6.8 and 6.1.1.4'
    'H' 'H' 0.0000 0.0000
                         'International Tables Vol C Tables 4.2.6.8 and 6.1.1.4'
    'N' 'N' 0.0311 0.0180
                         'International Tables Vol C Tables 4.2.6.8 and 6.1.1.4'
    'O' 'O' 0.0492 0.0322
                         'International Tables Vol C Tables 4.2.6.8 and 6.1.1.4'
    'S' 'S' 0.3331 0.5567
                         'International Tables Vol C Tables 4.2.6.8 and 6.1.1.4'
_computing_data_collection     'CrysAlis PRO (Agilent, 2012)'
_computing_cell_refinement     'CrysAlis PRO (Agilent, 2012)'
_computing_data_reduction     'CrysAlis PRO (Agilent, 2012)'
_computing_structure_solution     'SHELXS97 (Sheldrick, 2008)'
_computing_structure_refinement     'SHELXL97 (Sheldrick, 2008)'
_computing_molecular_graphics     'PLATON (Spek, 2009)'
_computing_publication_material
;
WinGX (Farrugia, 2012) and X-SEED (Barbour, 2001)
;
loop_
    _atom_site_type_symbol
    _atom_site_label
    _atom_site_fract_x
    _atom_site_fract_y
    _atom_site_fract_z
    _atom_site_U_iso_or_equiv
    _atom_site_adp_type
    _atom_site_calc_flag
    _atom_site_refinement_flags
    _atom_site_occupancy
    _atom_site_symmetry_multiplicity
    _atom_site_disorder_assembly
    _atom_site_disorder_group
    S S1 0.31495(6) 0.52701(3) 0.68873(3) 0.05113(16) Uani d . 1 1 . .
    O O1 0.4041(2) 0.60690(9) 0.70303(11) 0.0687(4) Uani d . 1 1 . .
    O O2 0.14144(17) 0.53082(11) 0.66184(11) 0.0707(4) Uani d . 1 1 . .
    O O3 0.24930(18) 0.47490(10) 0.41829(10) 0.0647(4) Uani d . 1 1 . .
    O O4 0.05674(17) 0.39149(11) 0.48022(11) 0.0671(4) Uani d . 1 1 . .
    N N1 0.40035(19) 0.47399(10) 0.60505(10) 0.0470(4) Uani d . 1 1 . .
    C C1 0.3324(2) 0.46054(13) 0.79139(13) 0.0521(4) Uani d . 1 1 . .
    C C2 0.1937(3) 0.41529(18) 0.81402(16) 0.0749(6) Uani d . 1 1 . .
    H H2 0.0955 0.4223 0.7778 0.090 Uiso calc R 1 1 . .
    C C3 0.1997(4) 0.3582(2) 0.8920(2) 0.1020(10) Uani d . 1 1 . .
    H H3 0.1058 0.3263 0.9066 0.122 Uiso calc R 1 1 . .
    C C4 0.3406(4) 0.3492(2) 0.9463(2) 0.0980(9) Uani d . 1 1 . .
    H H4 0.3416 0.3119 0.9985 0.118 Uiso calc R 1 1 . .
    C C5 0.4860(3) 0.39491(16) 0.92563(15) 0.0706(6) Uani d . 1 1 . .
    C C6 0.4857(2) 0.45189(13) 0.84526(13) 0.0524(4) Uani d . 1 1 . .
    C C7 0.6347(3) 0.49537(16) 0.82581(15) 0.0623(5) Uani d . 1 1 . .
    H H7 0.6387 0.5319 0.7731 0.075 Uiso calc R 1 1 . .
    C C8 0.7732(3) 0.4843(2) 0.88355(19) 0.0839(8) Uani d . 1 1 . .
    H H8 0.8705 0.5135 0.8697 0.101 Uiso calc R 1 1 . .
    C C9 0.7708(4) 0.4296(2) 0.9636(2) 0.0969(9) Uani d . 1 1 . .
    H H9 0.8656 0.4234 1.0030 0.116 Uiso calc R 1 1 . .
    C C10 0.6320(4) 0.3866(2) 0.98330(18) 0.0909(9) Uani d . 1 1 . .
    H H10 0.6320 0.3502 1.0363 0.109 Uiso calc R 1 1 . .
    C C11 0.3160(2) 0.39725(12) 0.56401(12) 0.0454(4) Uani d . 1 1 . .
    H H11 0.2472 0.3704 0.6117 0.054 Uiso calc R 1 1 . .
    C C12 0.4398(2) 0.32926(13) 0.53018(13) 0.0535(4) Uani d . 1 1 . .
    H H12A 0.3793 0.2812 0.4996 0.064 Uiso calc R 1 1 . .
    H H12B 0.5084 0.3561 0.4834 0.064 Uiso calc R 1 1 . .
    C C13 0.5497(2) 0.29330(12) 0.61016(13) 0.0516(4) Uani d . 1 1 . .
    C C14 0.4856(4) 0.23896(18) 0.6765(2) 0.0874(8) Uani d . 1 1 . .
    H H14 0.3741 0.2234 0.6713 0.105 Uiso calc R 1 1 . .
    C C15 0.5838(5) 0.2070(2) 0.7509(2) 0.1202(12) Uani d . 1 1 . .
    H H15 0.5374 0.1712 0.7961 0.144 Uiso calc R 1 1 . .
    C C16 0.7457(5) 0.2268(2) 0.7590(2) 0.1056(11) Uani d . 1 1 . .
    H H16 0.8113 0.2041 0.8091 0.127 Uiso calc R 1 1 . .
    C C17 0.8139(3) 0.28037(19) 0.6937(2) 0.0895(9) Uani d . 1 1 . .
    H H17 0.9262 0.2943 0.6992 0.107 Uiso calc R 1 1 . .
    C C18 0.7150(3) 0.31431(15) 0.61838(17) 0.0665(5) Uani d . 1 1 . .
    H H18 0.7613 0.3511 0.5739 0.080 Uiso calc R 1 1 . .
    C C19 0.2050(2) 0.42710(13) 0.47926(13) 0.0491(4) Uani d . 1 1 . .
    H H1N 0.499(3) 0.4785(14) 0.6034(16) 0.059 Uiso d . 1 1 . .
    H H1O -0.004(3) 0.4135(16) 0.4325(18) 0.074 Uiso d . 1 1 . .
loop_
    _atom_site_aniso_label
    _atom_site_aniso_U_11
    _atom_site_aniso_U_22
    _atom_site_aniso_U_33
    _atom_site_aniso_U_12
    _atom_site_aniso_U_13
    _atom_site_aniso_U_23
    S1 0.0438(3) 0.0605(3) 0.0478(3) 0.00944(19) -0.01179(18) -0.00627(19)
    O1 0.0815(10) 0.0540(8) 0.0685(9) 0.0020(7) -0.0201(8) -0.0057(7)
    O2 0.0465(8) 0.0973(11) 0.0667(9) 0.0235(7) -0.0148(6) -0.0138(8)
    O3 0.0578(9) 0.0813(10) 0.0536(8) -0.0026(7) -0.0119(6) 0.0181(7)
    O4 0.0452(8) 0.0972(11) 0.0578(8) -0.0087(7) -0.0101(6) 0.0008(8)
    N1 0.0368(7) 0.0587(9) 0.0449(8) -0.0018(7) -0.0044(6) -0.0024(6)
    C1 0.0458(10) 0.0687(12) 0.0417(9) -0.0002(8) -0.0003(7) -0.0060(8)
    C2 0.0590(13) 0.1014(18) 0.0645(13) -0.0162(12) 0.0052(10) -0.0047(12)
    C3 0.097(2) 0.123(2) 0.0877(19) -0.0394(19) 0.0219(17) 0.0136(18)
    C4 0.120(3) 0.106(2) 0.0686(16) -0.0131(19) 0.0126(16) 0.0233(15)
    C5 0.0856(16) 0.0774(14) 0.0485(11) 0.0091(12) -0.0012(10) 0.0035(10)
    C6 0.0518(11) 0.0639(11) 0.0412(9) 0.0067(8) -0.0035(7) -0.0039(8)
    C7 0.0483(11) 0.0830(14) 0.0547(11) 0.0030(10) -0.0083(9) 0.0009(10)
    C8 0.0529(14) 0.117(2) 0.0803(16) 0.0082(13) -0.0203(12) -0.0049(15)
    C9 0.085(2) 0.127(2) 0.0751(17) 0.0339(19) -0.0363(15) -0.0053(16)
    C10 0.112(2) 0.102(2) 0.0563(13) 0.0313(18) -0.0201(14) 0.0092(13)
    C11 0.0428(9) 0.0535(10) 0.0394(8) -0.0005(7) -0.0033(7) 0.0017(7)
    C12 0.0599(11) 0.0562(10) 0.0439(9) 0.0092(9) -0.0029(8) 0.0030(8)
    C13 0.0578(11) 0.0459(9) 0.0503(10) 0.0072(8) -0.0056(8) 0.0027(8)
    C14 0.0871(18) 0.0854(17) 0.0880(17) -0.0149(14) -0.0151(14) 0.0390(14)
    C15 0.137(3) 0.119(3) 0.102(2) -0.004(2) -0.026(2) 0.065(2)
    C16 0.136(3) 0.093(2) 0.0835(19) 0.028(2) -0.0475(19) 0.0104(16)
    C17 0.0658(16) 0.0867(18) 0.113(2) 0.0183(13) -0.0335(15) -0.0249(17)
    C18 0.0580(12) 0.0615(12) 0.0798(14) 0.0071(10) -0.0015(10) -0.0006(11)
    C19 0.0409(9) 0.0603(11) 0.0456(9) 0.0028(8) -0.0032(7) -0.0083(8)
_geom_special_details
;
 All esds (except the esd in the dihedral angle between two l.s. planes)
 are estimated using the full covariance matrix.  The cell esds are taken
 into account individually in the estimation of esds in distances, angles
 and torsion angles; correlations between esds in cell parameters are only
 used when they are defined by crystal symmetry.  An approximate (isotropic)
 treatment of cell esds is used for estimating esds involving l.s. planes.
;
loop_
    _geom_bond_atom_site_label_1
    _geom_bond_atom_site_label_2
    _geom_bond_site_symmetry_2
    _geom_bond_distance
    _geom_bond_publ_flag
    S1 O1 . 1.4226(15) ?
    S1 O2 . 1.4356(14) ?
    S1 N1 . 1.6090(16) ?
    S1 C1 . 1.766(2) ?
    O3 C19 . 1.193(2) ?
    O4 C19 . 1.314(2) ?
    O4 H1O . 0.88(3) ?
    N1 C11 . 1.459(2) ?
    N1 H1N . 0.80(2) ?
    C1 C2 . 1.364(3) ?
    C1 C6 . 1.430(3) ?
    C2 C3 . 1.401(4) ?
    C2 H2 . 0.9300 ?
    C3 C4 . 1.350(4) ?
    C3 H3 . 0.9300 ?
    C4 C5 . 1.405(4) ?
    C4 H4 . 0.9300 ?
    C5 C10 . 1.408(4) ?
    C5 C6 . 1.427(3) ?
    C6 C7 . 1.410(3) ?
    C7 C8 . 1.364(3) ?
    C7 H7 . 0.9300 ?
    C8 C9 . 1.404(4) ?
    C8 H8 . 0.9300 ?
    C9 C10 . 1.337(4) ?
    C9 H9 . 0.9300 ?
    C10 H10 . 0.9300 ?
    C11 C12 . 1.529(2) ?
    C11 C19 . 1.531(2) ?
    C11 H11 . 0.9800 ?
    C12 C13 . 1.507(2) ?
    C12 H12A . 0.9700 ?
    C12 H12B . 0.9700 ?
    C13 C14 . 1.367(3) ?
    C13 C18 . 1.372(3) ?
    C14 C15 . 1.376(4) ?
    C14 H14 . 0.9300 ?
    C15 C16 . 1.340(5) ?
    C15 H15 . 0.9300 ?
    C16 C17 . 1.364(5) ?
    C16 H16 . 0.9300 ?
    C17 C18 . 1.399(3) ?
    C17 H17 . 0.9300 ?
    C18 H18 . 0.9300 ?
loop_
    _geom_angle_atom_site_label_1
    _geom_angle_atom_site_label_2
    _geom_angle_atom_site_label_3
    _geom_angle_site_symmetry_1
    _geom_angle_site_symmetry_3
    _geom_angle
    _geom_angle_publ_flag
    O1 S1 O2 . . 118.96(9) ?
    O1 S1 N1 . . 107.60(9) ?
    O2 S1 N1 . . 105.70(8) ?
    O1 S1 C1 . . 110.58(9) ?
    O2 S1 C1 . . 106.34(10) ?
    N1 S1 C1 . . 107.01(9) ?
    C19 O4 H1O . . 108.0(16) ?
    C11 N1 S1 . . 119.01(12) ?
    C11 N1 H1N . . 120.3(16) ?
    S1 N1 H1N . . 115.9(16) ?
    C2 C1 C6 . . 122.0(2) ?
    C2 C1 S1 . . 116.37(16) ?
    C6 C1 S1 . . 121.61(15) ?
    C1 C2 C3 . . 119.8(2) ?
    C1 C2 H2 . . 120.1 ?
    C3 C2 H2 . . 120.1 ?
    C4 C3 C2 . . 120.5(3) ?
    C4 C3 H3 . . 119.8 ?
    C2 C3 H3 . . 119.8 ?
    C3 C4 C5 . . 121.5(3) ?
    C3 C4 H4 . . 119.2 ?
    C5 C4 H4 . . 119.2 ?
    C4 C5 C10 . . 121.4(2) ?
    C4 C5 C6 . . 119.5(2) ?
    C10 C5 C6 . . 119.1(2) ?
    C7 C6 C5 . . 117.90(19) ?
    C7 C6 C1 . . 125.40(18) ?
    C5 C6 C1 . . 116.69(19) ?
    C8 C7 C6 . . 120.6(2) ?
    C8 C7 H7 . . 119.7 ?
    C6 C7 H7 . . 119.7 ?
    C7 C8 C9 . . 120.9(3) ?
    C7 C8 H8 . . 119.5 ?
    C9 C8 H8 . . 119.5 ?
    C10 C9 C8 . . 119.9(2) ?
    C10 C9 H9 . . 120.0 ?
    C8 C9 H9 . . 120.0 ?
    C9 C10 C5 . . 121.6(2) ?
    C9 C10 H10 . . 119.2 ?
    C5 C10 H10 . . 119.2 ?
    N1 C11 C12 . . 111.45(15) ?
    N1 C11 C19 . . 108.61(14) ?
    C12 C11 C19 . . 108.98(14) ?
    N1 C11 H11 . . 109.3 ?
    C12 C11 H11 . . 109.3 ?
    C19 C11 H11 . . 109.3 ?
    C13 C12 C11 . . 112.56(15) ?
    C13 C12 H12A . . 109.1 ?
    C11 C12 H12A . . 109.1 ?
    C13 C12 H12B . . 109.1 ?
    C11 C12 H12B . . 109.1 ?
    H12A C12 H12B . . 107.8 ?
    C14 C13 C18 . . 118.6(2) ?
    C14 C13 C12 . . 120.2(2) ?
    C18 C13 C12 . . 121.15(19) ?
    C13 C14 C15 . . 120.8(3) ?
    C13 C14 H14 . . 119.6 ?
    C15 C14 H14 . . 119.6 ?
    C16 C15 C14 . . 120.8(3) ?
    C16 C15 H15 . . 119.6 ?
    C14 C15 H15 . . 119.6 ?
    C15 C16 C17 . . 119.8(3) ?
    C15 C16 H16 . . 120.1 ?
    C17 C16 H16 . . 120.1 ?
    C16 C17 C18 . . 120.0(3) ?
    C16 C17 H17 . . 120.0 ?
    C18 C17 H17 . . 120.0 ?
    C13 C18 C17 . . 119.9(2) ?
    C13 C18 H18 . . 120.0 ?
    C17 C18 H18 . . 120.0 ?
    O3 C19 O4 . . 124.08(17) ?
    O3 C19 C11 . . 124.07(16) ?
    O4 C19 C11 . . 111.81(17) ?
loop_
    _geom_torsion_atom_site_label_1
    _geom_torsion_atom_site_label_2
    _geom_torsion_atom_site_label_3
    _geom_torsion_atom_site_label_4
    _geom_torsion_site_symmetry_1
    _geom_torsion_site_symmetry_2
    _geom_torsion_site_symmetry_3
    _geom_torsion_site_symmetry_4
    _geom_torsion
    _geom_torsion_publ_flag
    O1 S1 N1 C11 . . . . -168.97(13) ?
    O2 S1 N1 C11 . . . . -40.88(15) ?
    C1 S1 N1 C11 . . . . 72.17(15) ?
    O1 S1 C1 C2 . . . . 141.61(17) ?
    O2 S1 C1 C2 . . . . 11.1(2) ?
    N1 S1 C1 C2 . . . . -101.49(18) ?
    O1 S1 C1 C6 . . . . -41.01(18) ?
    O2 S1 C1 C6 . . . . -171.48(15) ?
    N1 S1 C1 C6 . . . . 75.89(17) ?
    C6 C1 C2 C3 . . . . -0.1(4) ?
    S1 C1 C2 C3 . . . . 177.2(2) ?
    C1 C2 C3 C4 . . . . 1.5(5) ?
    C2 C3 C4 C5 . . . . -1.3(5) ?
    C3 C4 C5 C10 . . . . 178.9(3) ?
    C3 C4 C5 C6 . . . . -0.3(4) ?
    C4 C5 C6 C7 . . . . -178.9(2) ?
    C10 C5 C6 C7 . . . . 1.9(3) ?
    C4 C5 C6 C1 . . . . 1.6(3) ?
    C10 C5 C6 C1 . . . . -177.6(2) ?
    C2 C1 C6 C7 . . . . 179.1(2) ?
    S1 C1 C6 C7 . . . . 1.9(3) ?
    C2 C1 C6 C5 . . . . -1.4(3) ?
    S1 C1 C6 C5 . . . . -178.65(15) ?
    C5 C6 C7 C8 . . . . -1.4(3) ?
    C1 C6 C7 C8 . . . . 178.1(2) ?
    C6 C7 C8 C9 . . . . -0.1(4) ?
    C7 C8 C9 C10 . . . . 1.0(5) ?
    C8 C9 C10 C5 . . . . -0.4(5) ?
    C4 C5 C10 C9 . . . . 179.7(3) ?
    C6 C5 C10 C9 . . . . -1.1(4) ?
    S1 N1 C11 C12 . . . . -148.96(13) ?
    S1 N1 C11 C19 . . . . 90.98(15) ?
    N1 C11 C12 C13 . . . . 62.6(2) ?
    C19 C11 C12 C13 . . . . -177.57(16) ?
    C11 C12 C13 C14 . . . . 70.3(3) ?
    C11 C12 C13 C18 . . . . -109.5(2) ?
    C18 C13 C14 C15 . . . . 1.0(4) ?
    C12 C13 C14 C15 . . . . -178.8(3) ?
    C13 C14 C15 C16 . . . . -1.5(6) ?
    C14 C15 C16 C17 . . . . 1.0(6) ?
    C15 C16 C17 C18 . . . . -0.1(5) ?
    C14 C13 C18 C17 . . . . -0.1(3) ?
    C12 C13 C18 C17 . . . . 179.6(2) ?
    C16 C17 C18 C13 . . . . -0.3(4) ?
    N1 C11 C19 O3 . . . . 47.5(2) ?
    C12 C11 C19 O3 . . . . -74.1(2) ?
    N1 C11 C19 O4 . . . . -134.51(16) ?
    C12 C11 C19 O4 . . . . 103.90(18) ?
loop_
    _geom_hbond_atom_site_label_D
    _geom_hbond_atom_site_label_H
    _geom_hbond_atom_site_label_A
    _geom_hbond_site_symmetry_A
    _geom_hbond_distance_DH
    _geom_hbond_distance_HA
    _geom_hbond_distance_DA
    _geom_hbond_angle_DHA
    N1 H1N O3 3_666 0.80(2) 2.18(2) 2.964(2) 164(2)
    O4 H1O O2 3_566 0.88(3) 1.90(3) 2.772(2) 174(2)
_iucr_refine_instructions_details
;
TITL
CELL 1.54184 8.0694 15.2168 14.0996 90.000 92.505 90.000
ZERR 4.0000 0.0002 0.0004 0.0003 0.000 0.002 0.000
LATT 1
SYMM 0.5-X, 0.5+Y, 0.5-Z
SFAC C H N O S
UNIT 76 68 4 16 4
MERG 2
FMAP 2
GRID
PLAN 20
TEMP 23
BOND   $H
HTAB
CONF
EQIV $1 1-X, 1-Y, 1-Z
HTAB N1 O3_$1
EQIV $2 -X, 1-Y, 1-Z
HTAB O4 O2_$2
MPLA C1 C2 C3 C4 C5 C6 C7 C8 C9 C10
MPLA C13 C14 C15 C16 C17 C18
MPLA C1 C2 C3 C4 C5 C6
MPLA C13 C14 C15 C16 C17 C18
MPLA C5 C6 C7 C8 C9 C10
L.S. 15
WGHT 0.05870 0.46740 0.00000 0.00000 0.00000 0.33330
FVAR 6.65450
S1     5   0.31495   0.52700   0.68873  11.00000   0.04381   0.06054 =
       0.04783  -0.00627  -0.01179   0.00944
O1     4   0.40411   0.60691   0.70303  11.00000   0.08150   0.05400 =
       0.06853  -0.00572  -0.02010   0.00201
O2     4   0.14144   0.53082   0.66184  11.00000   0.04648   0.09729 =
       0.06668  -0.01381  -0.01476   0.02346
O3     4   0.24929   0.47490   0.41829  11.00000   0.05782   0.08132 =
       0.05358   0.01809  -0.01194  -0.00264
O4     4   0.05674   0.39149   0.48022  11.00000   0.04521   0.09719 =
       0.05780   0.00078  -0.01012  -0.00866
N1     3   0.40035   0.47399   0.60505  11.00000   0.03682   0.05871 =
       0.04494  -0.00243  -0.00442  -0.00183
C1     1   0.33237   0.46054   0.79139  11.00000   0.04577   0.06868 =
       0.04166  -0.00603  -0.00026  -0.00017
C2     1   0.19371   0.41529   0.81402  11.00000   0.05896   0.10137 =
       0.06446  -0.00466   0.00517  -0.01620
AFIX 43
H2     2   0.09551   0.42229   0.77778  11.00000  -1.20000
AFIX 0
C3     1   0.19969   0.35821   0.89204  11.00000   0.09717   0.12277 =
       0.08770   0.01365   0.02189  -0.03935
AFIX 43
H3     2   0.10585   0.32628   0.90656  11.00000  -1.20000
AFIX 0
C4     1   0.34065   0.34922   0.94628  11.00000   0.12016   0.10611 =
       0.06858   0.02332   0.01257  -0.01314
AFIX 43
H4     2   0.34158   0.31191   0.99855  11.00000  -1.20000
AFIX 0
C5     1   0.48601   0.39491   0.92563  11.00000   0.08556   0.07741 =
       0.04854   0.00349  -0.00121   0.00910
C6     1   0.48574   0.45189   0.84526  11.00000   0.05177   0.06390 =
       0.04116  -0.00386  -0.00351   0.00674
C7     1   0.63474   0.49537   0.82581  11.00000   0.04834   0.08297 =
       0.05467   0.00091  -0.00834   0.00299
AFIX 43
H7     2   0.63866   0.53192   0.77309  11.00000  -1.20000
AFIX 0
C8     1   0.77317   0.48434   0.88356  11.00000   0.05292   0.11652 =
       0.08032  -0.00487  -0.02026   0.00820
AFIX 43
H8     2   0.87050   0.51347   0.86969  11.00000  -1.20000
AFIX 0
C9     1   0.77080   0.42964   0.96364  11.00000   0.08549   0.12650 =
       0.07514  -0.00530  -0.03627   0.03385
AFIX 43
H9     2   0.86562   0.42337   1.00296  11.00000  -1.20000
AFIX 0
C10    1   0.63204   0.38656   0.98330  11.00000   0.11195   0.10241 =
       0.05629   0.00915  -0.02011   0.03127
AFIX 43
H10    2   0.63198   0.35022   1.03633  11.00000  -1.20000
AFIX 0
C11    1   0.31600   0.39725   0.56400  11.00000   0.04281   0.05354 =
       0.03941   0.00169  -0.00328  -0.00050
AFIX 13
H11    2   0.24717   0.37042   0.61172  11.00000  -1.20000
AFIX 0
C12    1   0.43975   0.32926   0.53018  11.00000   0.05995   0.05620 =
       0.04387   0.00302  -0.00292   0.00922
AFIX 23
H12A   2   0.37935   0.28116   0.49958  11.00000  -1.20000
H12B   2   0.50837   0.35613   0.48340  11.00000  -1.20000
AFIX 0
C13    1   0.54972   0.29330   0.61016  11.00000   0.05779   0.04586 =
       0.05031   0.00272  -0.00562   0.00718
C14    1   0.48558   0.23896   0.67651  11.00000   0.08704   0.08539 =
       0.08796   0.03902  -0.01512  -0.01489
AFIX 43
H14    2   0.37410   0.22342   0.67130  11.00000  -1.20000
AFIX 0
C15    1   0.58385   0.20699   0.75091  11.00000   0.13737   0.11881 =
       0.10164   0.06545  -0.02560  -0.00404
AFIX 43
H15    2   0.53738   0.17118   0.79613  11.00000  -1.20000
AFIX 0
C16    1   0.74569   0.22679   0.75904  11.00000   0.13571   0.09305 =
       0.08351   0.01036  -0.04749   0.02810
AFIX 43
H16    2   0.81127   0.20406   0.80909  11.00000  -1.20000
AFIX 0
C17    1   0.81395   0.28037   0.69371  11.00000   0.06578   0.08668 =
       0.11282  -0.02484  -0.03345   0.01829
AFIX 43
H17    2   0.92616   0.29433   0.69924  11.00000  -1.20000
AFIX 0
C18    1   0.71501   0.31431   0.61838  11.00000   0.05797   0.06147 =
       0.07979  -0.00057  -0.00152   0.00708
AFIX 43
H18    2   0.76127   0.35106   0.57395  11.00000  -1.20000
AFIX 0
C19    1   0.20502   0.42710   0.47926  11.00000   0.04087   0.06031 =
       0.04557  -0.00833  -0.00319   0.00277
H1N    2   0.49912   0.47849   0.60343  11.00000  -1.20000
H1O    2  -0.00348   0.41345   0.43253  11.00000  -1.50000
HKLF 4
;
data_global
_journal_date_recd_electronic     2012-12-23
_journal_date_accepted     2013-01-02
_journal_name_full     'Acta Crystallographica, Section E'
_journal_year     2013
_journal_volume     69
_journal_issue      2
_journal_page_first     o194
_journal_page_last     o194
_journal_paper_category     QO
_journal_paper_doi     10.1107/S1600536813000081
_journal_coeditor_code     HB7020
loop_
    _publ_contact_author_name
    _publ_contact_author_address
    _publ_contact_author_email
    'Arshad, Muhammad Nadeem'
;
Center of Excellence for Advanced Materials Research (CEAMR)
Faculty of Science
King Abdulaziz University
PO Box 80203
Jeddah 21589
Saudi Arabia
;
 mnachemist@hotmail.com
    'Mubashar-ur-Rehman, Hafiz'
;
Department of Chemistry
Materials Chemistry Laboratory
GC University
Lahore 54000
Pakistan
;
 malikg781@yahoo.com
_publ_contact_author_fax     ?
_publ_contact_author_phone     '+92-3334401854'
_publ_section_title
;
2-(Naphthalene-2-sulfonamido)-3-phenylpropanoic acid
;
loop_
    _publ_author_name
    _publ_author_footnote
    _publ_author_address
    'Hafiz Mubashar-ur-Rehman' .
;
Department of Chemistry
Materials Chemistry Laboratory
GC University
Lahore 54000
Pakistan
;
    'Arshad, Muhammad Nadeem' .
;
Center of Excellence for Advanced Materials Research (CEAMR)
Faculty of Science
King Abdulaziz University
PO Box 80203
Jeddah 21589
Saudi Arabia
;
    'Asiri, Abdullah M.' .
;
Chemistry Department
Faculty of Science
King Abdulaziz University
PO Box 80203
Jeddah 21589
Saudi Arabia
Center of Excellence for Advanced Materials Research (CEAMR)
Faculty of Science
King Abdulaziz University
PO Box 80203
Jeddah 21589
Saudi Arabia
;
    'Khan, Islam Ullah' .
;
Department of Chemistry
Materials Chemistry Laboratory
GC University
Lahore 54000
Pakistan
;
    'Bilal, Muhammad' .
;
Department of Chemistry
University of Engineering & Technology
Lahore 54000
Pakistan
;
