# Supplementary material for: 2-(Naphthalene-2-sulfonamido)-3-phenyl­propanoic acid
Source: Acta Crystallogr Sect E Struct Rep Online. 2013 Jan 9;69(Pt 2):o194. doi: 10.1107/S1600536813000081 (PMC3569255; doi:10.1107/S1600536813000081)
Supplement: Supplementary file 2 [file e-69-0o194-Isup2.hkl]

# 
# h,k,l, Fc-squared, Fo-squared, sigma(Fo-squared) and status flag 
# 
data_I
_shelx_title ' ' 
_shelx_refln_list_code          4 
_shelx_F_calc_maximum      156.80 
_exptl_crystal_F_000       744.00 
_reflns_d_resolution_high  0.7991 
 
loop_ 
 _symmetry_equiv_pos_as_xyz 
 'x, y, z' 
 '-x+1/2, y+1/2, -z+1/2' 
 '-x, -y, -z' 
 'x-1/2, -y-1/2, z-1/2' 
 
_cell_length_a     8.0694 
_cell_length_b    15.2168 
_cell_length_c    14.0996 
_cell_angle_alpha  90.000 
_cell_angle_beta   92.505 
_cell_angle_gamma  90.000 
 
_shelx_F_squared_multiplier     1.000 
 
loop_ 
 _refln_index_h 
 _refln_index_k 
 _refln_index_l 
 _refln_F_squared_calc 
 _refln_F_squared_meas 
 _refln_F_squared_sigma 
 _refln_observed_status 
   2   0   0     8521.73     7901.31     34.44 o 
   4   0   0       98.75       91.98      4.06 o 
   6   0   0      236.16      240.65      6.63 o 
   8   0   0      232.42      222.00     11.48 o 
   1   1   0     8620.69     7787.82     42.14 o 
   2   1   0      480.47      461.80      3.31 o 
   3   1   0      560.64      503.62      3.96 o 
   4   1   0      164.84      185.58      3.95 o 
   5   1   0       36.70       41.78      2.26 o 
   6   1   0       64.68       65.49      2.89 o 
   7   1   0       67.88       74.60      4.74 o 
   8   1   0       36.81       26.92      3.24 o 
   9   1   0       18.28       21.80      3.74 o 
   0   2   0    19156.68    13996.97     35.38 o 
   1   2   0     1492.42     1383.36      6.36 o 
   2   2   0     6199.25     6024.95     13.20 o 
   3   2   0        8.37       12.06      0.82 o 
   4   2   0      298.61      372.14      5.47 o 
   5   2   0      293.09      304.99      5.66 o 
   6   2   0      253.99      248.92      6.26 o 
   7   2   0      107.48      108.50      5.13 o 
   8   2   0        1.65       -1.51      3.02 o 
   9   2   0        5.68        3.14      2.84 o 
   1   3   0      188.27      159.47      2.30 o 
   2   3   0     1097.94     1087.42     15.57 o 
   3   3   0      312.27      313.17      3.96 o 
   4   3   0       80.02       81.68      2.33 o 
   5   3   0      181.21      178.12      5.31 o 
   6   3   0      114.86      129.13      3.83 o 
   7   3   0        2.06        5.62      2.99 o 
   8   3   0       14.74        9.88      3.84 o 
   9   3   0       13.80       18.65      2.21 o 
   0   4   0     2845.56     2682.51     12.86 o 
   1   4   0       12.08        6.92      0.68 o 
   2   4   0     2163.55     2185.78     10.13 o 
   3   4   0       94.90       92.32      1.86 o 
   4   4   0        5.78        4.29      1.31 o 
   5   4   0      281.75      270.22      9.45 o 
   6   4   0       88.54      101.51      3.52 o 
   7   4   0        5.33        2.15      1.74 o 
   8   4   0       17.22       14.62      4.72 o 
   9   4   0        0.24       -1.17      1.69 o 
   1   5   0      182.98      147.06      2.60 o 
   2   5   0      378.65      445.80      4.75 o 
   3   5   0      174.17      188.81      3.28 o 
   4   5   0      181.64      163.70      5.17 o 
   5   5   0      211.37      216.04      8.32 o 
   6   5   0       99.55       97.95      4.04 o 
   7   5   0      177.46      176.73      5.52 o 
   8   5   0        2.57        2.08      3.62 o 
   9   5   0       18.50       25.71      2.69 o 
   0   6   0      106.43      125.16      3.04 o 
   1   6   0      841.00      848.60      8.00 o 
   2   6   0      604.53      581.00      6.83 o 
   3   6   0      268.10      289.88      5.35 o 
   4   6   0      209.46      227.14      6.37 o 
   5   6   0      100.37       84.34      4.26 o 
   6   6   0       22.98       28.82      2.26 o 
   7   6   0      605.27      672.03     21.78 o 
   8   6   0        4.43        6.63      2.11 o 
   9   6   0       24.88       24.46      2.59 o 
   1   7   0      565.96      514.93      5.69 o 
   2   7   0      873.71      957.96     10.55 o 
   3   7   0      773.59      869.11      9.75 o 
   4   7   0     1152.05     1146.76     14.73 o 
   5   7   0       68.07       73.84      2.95 o 
   6   7   0      246.17      254.31      6.09 o 
   7   7   0        7.92        9.01      1.77 o 
   8   7   0        0.51       -1.92      1.92 o 
   9   7   0        0.36       -0.61      1.35 o 
   0   8   0      422.34      448.96      6.43 o 
   1   8   0      169.73      157.54      3.66 o 
   2   8   0        4.56        1.04      1.04 o 
   3   8   0      363.47      407.76      7.11 o 
   4   8   0       60.13       65.49      2.71 o 
   5   8   0      174.82      151.76      4.27 o 
   6   8   0        3.64        1.60      2.07 o 
   7   8   0      208.53      203.82      6.54 o 
   8   8   0        8.27        6.64      2.07 o 
   9   8   0       28.71       32.75      2.09 o 
   1   9   0        2.35        2.55      1.01 o 
   2   9   0      179.28      192.27      4.82 o 
   3   9   0      145.13      147.65      4.46 o 
   4   9   0      236.13      237.14      4.85 o 
   5   9   0       11.56       10.35      1.75 o 
   6   9   0       13.47        7.39      1.73 o 
   7   9   0        0.94       -1.39      1.39 o 
   8   9   0        5.90        5.68      1.50 o 
   0  10   0      440.48      492.06     13.58 o 
   1  10   0      247.30      253.78      5.79 o 
   2  10   0       25.46       21.51      1.66 o 
   3  10   0       23.09       21.47      1.43 o 
   4  10   0       17.57        9.01      1.60 o 
   5  10   0      147.44      143.63      6.39 o 
   6  10   0       61.88       61.84      3.05 o 
   7  10   0      186.20      195.53      5.05 o 
   8  10   0        4.33        1.92      0.86 o 
   1  11   0        5.11        7.43      0.97 o 
   2  11   0      239.20      260.89      4.59 o 
   3  11   0        7.78        7.90      1.00 o 
   4  11   0       12.13        8.16      1.53 o 
   5  11   0        3.74        0.59      1.90 o 
   6  11   0       94.55      106.62      4.52 o 
   7  11   0        3.69        3.33      1.09 o 
   8  11   0        5.32        7.08      1.95 o 
   0  12   0      262.91      252.29      6.51 o 
   1  12   0      278.43      283.71      4.61 o 
   2  12   0        2.86        2.04      1.37 o 
   3  12   0       32.29       36.75      2.34 o 
   4  12   0       30.27       24.65      2.10 o 
   5  12   0       44.90       49.12      2.71 o 
   6  12   0       35.98       36.64      2.40 o 
   7  12   0       14.72       13.61      1.67 o 
   1  13   0      207.95      200.20      4.30 o 
   2  13   0        2.45        2.84      1.10 o 
   3  13   0      118.40      111.99      4.01 o 
   4  13   0      149.86      159.21      5.52 o 
   5  13   0      129.89      128.62      4.70 o 
   6  13   0       10.01        9.83      1.46 o 
   7  13   0       13.32       11.81      1.22 o 
   0  14   0      409.26      434.71     10.28 o 
   1  14   0        0.65       -0.65      1.19 o 
   2  14   0        0.38        1.45      1.20 o 
   3  14   0        7.01        7.25      1.83 o 
   4  14   0       11.90       15.04      2.75 o 
   5  14   0       18.50       20.17      2.62 o 
   6  14   0       11.39        9.71      1.34 o 
   1  15   0       61.75       52.48      4.11 o 
   2  15   0        2.56        3.92      1.59 o 
   3  15   0      118.05      122.75      5.80 o 
   4  15   0       20.91       21.28      2.79 o 
   5  15   0       28.80       32.75      2.79 o 
   6  15   0       39.05       35.23      2.50 o 
   0  16   0      198.01      221.17      9.02 o 
   1  16   0        5.24        7.06      2.14 o 
   2  16   0       19.24       17.68      2.63 o 
   3  16   0        0.59       -1.16      1.83 o 
   4  16   0        2.71        2.98      1.34 o 
   5  16   0        6.90        3.32      1.56 o 
   1  17   0        7.05        7.35      1.64 o 
   2  17   0        9.65        5.19      1.56 o 
   3  17   0        9.58       13.76      1.81 o 
   4  17   0       42.82       39.82      2.22 o 
   0  18   0        9.55       11.63      3.80 o 
   1  18   0        1.50        1.22      1.64 o 
   2  18   0       38.28       37.96      2.84 o 
   3  18   0        8.73        6.09      1.36 o 
  -9   0   1      107.85      123.60      7.32 o 
  -7   0   1     1375.76     1435.33     33.39 o 
  -5   0   1     1892.65     1972.21     56.07 o 
  -3   0   1     2804.63     2790.88     17.00 o 
  -1   0   1     1881.27     1934.72     18.25 o 
   1   0   1     1324.75     1184.57      7.62 o 
   3   0   1      375.64      387.35      6.39 o 
   5   0   1      705.32      741.63     12.21 o 
   7   0   1       23.58       24.92      3.45 o 
   9   0   1       72.09       85.80      5.88 o 
  -9   1   1        0.20       -2.34      2.60 o 
  -8   1   1       64.82       68.43      4.11 o 
  -7   1   1        0.61        4.55      3.10 o 
  -6   1   1      868.25      838.22      9.14 o 
  -5   1   1       97.36      100.72      3.71 o 
  -4   1   1      134.13      117.44      2.83 o 
  -3   1   1     2385.67     2420.83     16.59 o 
  -2   1   1     2553.85     2446.56     21.78 o 
  -1   1   1     2010.08     1754.10      8.78 o 
   0   1   1     2485.05     2390.62     13.64 o 
   1   1   1     2488.58     2339.58     14.78 o 
   2   1   1     1561.39     1466.49      8.52 o 
   3   1   1      405.40      423.58      3.80 o 
   4   1   1      247.26      284.18      4.70 o 
   5   1   1       93.42       76.95      2.87 o 
   6   1   1      143.36      142.85      3.74 o 
   7   1   1       36.18       39.40      3.50 o 
   8   1   1      194.68      172.75      7.06 o 
   9   1   1        1.51        3.11      2.22 o 
  -9   2   1      121.80      117.38      7.85 o 
  -8   2   1        0.22       -0.21      2.37 o 
  -7   2   1      665.52      693.32     28.91 o 
  -6   2   1       59.73       55.19      2.47 o 
  -5   2   1      341.63      309.68      5.91 o 
  -4   2   1       50.31       62.52      2.13 o 
  -3   2   1     1611.49     1651.05     14.95 o 
  -2   2   1      393.72      433.11      8.65 o 
  -1   2   1    19012.97    15889.69    101.99 o 
   0   2   1     1043.24     1107.67      6.62 o 
   1   2   1     4537.45     4278.23      9.86 o 
   2   2   1      219.97      217.44      1.94 o 
   3   2   1      349.11      311.29      2.91 o 
   4   2   1      883.21     1022.46     14.25 o 
   5   2   1      304.03      323.24      9.43 o 
   6   2   1      428.48      427.45      7.80 o 
   7   2   1      210.66      205.48      9.13 o 
   8   2   1        1.59        3.00      3.69 o 
   9   2   1       87.59       98.13      6.86 o 
  -9   3   1        2.93        1.61      2.88 o 
  -8   3   1       65.54       56.64      4.26 o 
  -7   3   1       42.53       44.94      4.69 o 
  -6   3   1      338.61      338.36      6.68 o 
  -5   3   1      285.19      285.69      6.86 o 
  -4   3   1      261.57      229.74      3.90 o 
  -3   3   1       15.63       19.50      1.20 o 
  -2   3   1     1335.51     1264.32     28.25 o 
  -1   3   1     1189.40     1193.29     15.99 o 
   0   3   1      112.17       93.20      1.73 o 
   1   3   1     5738.62     5584.81     81.50 o 
   2   3   1      903.00      981.55      4.08 o 
   3   3   1      250.06      227.57      3.33 o 
   4   3   1     1971.87     2131.78     14.48 o 
   5   3   1      421.76      397.41     19.30 o 
   6   3   1      890.77      914.86     16.37 o 
   7   3   1      150.17      127.60     10.49 o 
   8   3   1        0.18       -1.45      3.00 o 
   9   3   1        5.99        3.36      1.62 o 
  -9   4   1       17.79       20.28      3.96 o 
  -8   4   1       59.46       46.32      4.05 o 
  -7   4   1      259.95      245.48      9.80 o 
  -6   4   1      266.08      295.03      8.17 o 
  -5   4   1      263.05      261.90     14.23 o 
  -4   4   1       63.32       67.72      2.56 o 
  -3   4   1       36.23       45.26      1.63 o 
  -2   4   1      637.81      646.01      8.05 o 
  -1   4   1     5914.50     5753.46     41.98 o 
   0   4   1      212.72      237.62      2.57 o 
   1   4   1       95.43       75.65      2.35 o 
   2   4   1     1017.00      990.56      5.95 o 
   3   4   1      363.88      409.35      4.24 o 
   4   4   1       77.34      101.03      4.55 o 
   5   4   1      223.06      254.60      8.72 o 
   6   4   1       97.55       86.29      4.03 o 
   7   4   1       33.30       36.13      3.95 o 
   8   4   1       45.95       40.68      5.77 o 
   9   4   1       16.02       22.97      2.47 o 
  -9   5   1       12.67        8.35      3.20 o 
  -8   5   1       28.37       28.15      2.66 o 
  -7   5   1        1.74       -2.44      2.44 o 
  -6   5   1      215.04      206.89      5.82 o 
  -5   5   1       16.06       13.69      2.81 o 
  -4   5   1      958.62     1056.47      9.44 o 
  -3   5   1       25.68       40.09      1.61 o 
  -2   5   1      156.78      112.56      2.11 o 
  -1   5   1     3631.58     3703.04     14.21 o 
   0   5   1     1750.10     1927.62     25.39 o 
   1   5   1        9.76        4.79      0.96 o 
   2   5   1       23.85       17.85      1.32 o 
   3   5   1     2703.09     2780.70     32.19 o 
   4   5   1      548.79      587.03     11.45 o 
   5   5   1      616.45      568.04     20.08 o 
   6   5   1      146.45      147.43      4.47 o 
   7   5   1      504.04      511.04     19.21 o 
   8   5   1        0.11        0.36      3.29 o 
   9   5   1       10.34       11.72      1.94 o 
  -9   6   1       24.65       22.20      2.41 o 
  -8   6   1       17.84       15.61      2.69 o 
  -7   6   1      211.52      222.00      7.15 o 
  -6   6   1      547.13      551.32     12.42 o 
  -5   6   1      164.30      165.86      4.67 o 
  -4   6   1      620.71      604.18      8.44 o 
  -3   6   1      343.71      355.12      4.89 o 
  -2   6   1     1110.91     1098.28      6.94 o 
  -1   6   1      602.14      572.08      6.05 o 
   0   6   1      309.92      221.38      3.74 o 
   1   6   1      587.99      577.91      7.36 o 
   2   6   1     1477.22     1468.06     18.60 o 
   3   6   1        4.37        4.68      1.12 o 
   4   6   1      882.85      920.63     14.26 o 
   5   6   1        8.80        6.50      1.60 o 
   6   6   1        3.20        3.87      1.03 o 
   7   6   1       37.56       32.59      3.51 o 
   8   6   1       20.82       19.35      4.76 o 
   9   6   1       15.38       14.62      2.04 o 
  -9   7   1       30.97       28.24      2.40 o 
  -8   7   1       30.40       35.51      3.52 o 
  -7   7   1      112.66      122.75      6.74 o 
  -6   7   1      152.91      136.87      5.30 o 
  -5   7   1       58.66       54.11      2.91 o 
  -4   7   1       93.22       81.54      4.16 o 
  -3   7   1       10.89       15.21      1.60 o 
  -2   7   1      117.23      144.40      3.76 o 
  -1   7   1        1.01        1.64      0.88 o 
   0   7   1      118.30      118.58      2.11 o 
   1   7   1     1634.57     1815.73     18.52 o 
   2   7   1       26.71       30.55      1.97 o 
   3   7   1        2.53        1.56      0.95 o 
   4   7   1        9.08        8.55      2.20 o 
   5   7   1     1041.16     1038.43     19.97 o 
   6   7   1       24.01       20.88      2.18 o 
   7   7   1      270.17      279.02     14.84 o 
   8   7   1        0.49       -0.01      2.79 o 
   9   7   1        7.91       10.42      1.64 o 
  -9   8   1       31.19       29.50      2.07 o 
  -8   8   1       60.41       66.01      4.09 o 
  -7   8   1        1.13        1.60      1.49 o 
  -6   8   1      255.56      265.71      7.26 o 
  -5   8   1       14.20       13.09      1.81 o 
  -4   8   1      813.08      851.06     10.32 o 
  -3   8   1       85.60       76.33      3.21 o 
  -2   8   1     1041.94     1053.44     10.49 o 
  -1   8   1      330.29      377.29      4.74 o 
   0   8   1       95.74       74.48      2.57 o 
   1   8   1       14.80       12.30      1.44 o 
   2   8   1      427.60      441.59      6.92 o 
   3   8   1        0.19        0.31      1.10 o 
   4   8   1      868.64      902.33     13.20 o 
   5   8   1      179.08      182.08      4.21 o 
   6   8   1      201.79      204.39      5.33 o 
   7   8   1        3.59        4.04      4.17 o 
   8   8   1      135.97      123.54      5.56 o 
   9   8   1        3.94        5.27      1.13 o 
  -8   9   1        5.48        5.12      1.71 o 
  -7   9   1        0.26       -1.06      1.53 o 
  -6   9   1       19.85       22.49      2.55 o 
  -5   9   1       18.70       26.57      2.47 o 
  -4   9   1        6.84       10.13      1.79 o 
  -3   9   1      244.24      231.49      5.68 o 
  -2   9   1       43.60       46.58      2.50 o 
  -1   9   1        7.03        5.34      0.87 o 
   0   9   1       63.49       68.32      2.93 o 
   1   9   1      121.35      134.44      3.45 o 
   2   9   1       55.08       48.40      3.39 o 
   3   9   1       32.96       20.40      3.03 o 
   4   9   1        6.04        9.12      1.95 o 
   5   9   1      772.08      734.62     16.36 o 
   6   9   1        8.01        9.19      1.48 o 
   7   9   1      363.99      379.31      8.15 o 
   8   9   1       69.29       70.39      3.89 o 
  -8  10   1        0.50       -0.19      1.41 o 
  -7  10   1       19.38       13.89      1.88 o 
  -6  10   1      115.99      120.07      4.35 o 
  -5  10   1        0.20       -0.38      1.68 o 
  -4  10   1       65.24       71.84      3.34 o 
  -3  10   1       27.12       21.85      1.66 o 
  -2  10   1      379.34      381.30      6.75 o 
  -1  10   1       94.60       87.28      3.50 o 
   0  10   1      858.71      851.20     12.96 o 
   1  10   1      174.00      165.10      4.61 o 
   2  10   1      195.54      192.65      4.18 o 
   3  10   1      116.28      127.50      3.29 o 
   4  10   1       14.10       14.29      1.29 o 
   5  10   1       40.76       32.25      3.38 o 
   6  10   1        2.62        1.69      1.56 o 
   7  10   1       60.39       58.87      2.93 o 
   8  10   1       65.14       62.22      3.50 o 
  -8  11   1        0.88        0.42      1.43 o 
  -7  11   1       12.96        9.25      1.24 o 
  -6  11   1        2.67        3.19      1.72 o 
  -5  11   1       85.00       89.37      5.28 o 
  -4  11   1       30.22       33.29      2.80 o 
  -3  11   1       66.65       81.82      2.75 o 
  -2  11   1      108.85      106.11      2.85 o 
  -1  11   1        1.30       -1.09      1.09 o 
   0  11   1       48.09       60.16      2.26 o 
   1  11   1        0.65       -0.78      0.78 o 
   2  11   1       27.39       26.61      1.56 o 
   3  11   1       68.30       75.66      2.50 o 
   4  11   1      143.03      153.08      4.37 o 
   5  11   1      106.74       98.99      4.50 o 
   6  11   1        6.11        8.49      1.44 o 
   7  11   1       90.26       82.16      3.91 o 
   8  11   1       16.24       15.32      2.35 o 
  -7  12   1        6.84        6.82      1.20 o 
  -6  12   1       81.87       80.27      4.57 o 
  -5  12   1       83.69       89.78      4.30 o 
  -4  12   1       13.21       18.89      2.41 o 
  -3  12   1        9.69        8.39      1.67 o 
  -2  12   1      101.37       95.41      2.82 o 
  -1  12   1       78.10       69.62      2.38 o 
   0  12   1      174.70      167.39      3.78 o 
   1  12   1       32.64       32.79      1.61 o 
   2  12   1       15.18       19.37      1.46 o 
   3  12   1       19.57       15.05      1.67 o 
   4  12   1       22.88       23.17      1.88 o 
   5  12   1       61.51       67.73      3.65 o 
   6  12   1        0.05        0.68      1.21 o 
   7  12   1        3.00        2.28      1.60 o 
  -7  13   1       17.43       13.72      1.25 o 
  -6  13   1        1.49        0.38      1.07 o 
  -5  13   1        1.57        4.02      1.76 o 
  -4  13   1        0.58       -1.06      1.13 o 
  -3  13   1       93.71      103.66      4.12 o 
  -2  13   1      246.65      238.38      5.56 o 
  -1  13   1        0.48       -0.74      1.25 o 
   0  13   1      136.83      136.79      3.58 o 
   1  13   1       68.87       74.37      2.87 o 
   2  13   1       43.71       45.02      2.42 o 
   3  13   1        1.26        2.45      1.24 o 
   4  13   1       31.22       26.98      3.86 o 
   5  13   1      125.55      157.69      5.10 o 
   6  13   1        2.06        3.34      1.11 o 
   7  13   1        6.84        4.90      1.51 o 
  -6  14   1        6.74        5.48      1.27 o 
  -5  14   1       42.26       39.91      3.52 o 
  -4  14   1        0.48        1.21      1.86 o 
  -3  14   1      232.10      218.50      5.67 o 
  -2  14   1       37.40       31.45      2.15 o 
  -1  14   1      187.16      191.72      4.99 o 
   0  14   1      105.73      102.76      4.55 o 
   1  14   1      241.39      225.99      6.29 o 
   2  14   1        0.22        0.79      1.42 o 
   3  14   1        7.49       -1.68      1.68 o 
   4  14   1       64.33       56.41      4.20 o 
   5  14   1       10.49       11.18      2.23 o 
   6  14   1       16.61       11.92      2.22 o 
  -6  15   1        6.89        3.80      1.34 o 
  -5  15   1       60.86       53.27      3.26 o 
  -4  15   1        1.46        1.15      1.82 o 
  -3  15   1        2.90        0.39      2.38 o 
  -2  15   1      199.05      196.18      5.39 o 
  -1  15   1        0.88       -0.18      1.60 o 
   0  15   1       57.83       67.40      3.32 o 
   1  15   1        3.69        1.16      1.59 o 
   2  15   1       60.38       64.27      5.15 o 
   3  15   1       49.45       60.37      4.39 o 
   4  15   1       57.59       65.73      4.15 o 
   5  15   1      101.99       95.59      3.35 o 
   6  15   1        4.44        5.56      1.91 o 
  -5  16   1       26.71       33.51      1.84 o 
  -4  16   1        0.01       -0.03      1.35 o 
  -3  16   1        3.10       -0.12      2.51 o 
  -2  16   1        1.14        3.62      1.61 o 
  -1  16   1       38.37       37.83      3.58 o 
   0  16   1        0.10        0.09      1.99 o 
   1  16   1      131.19      121.32      4.67 o 
   2  16   1       28.32       29.84      2.69 o 
   3  16   1        5.40        5.95      2.12 o 
   4  16   1       25.71       32.99      2.74 o 
   5  16   1       20.59       18.08      1.41 o 
  -4  17   1       24.79       22.50      1.78 o 
  -3  17   1        0.03       -1.41      1.41 o 
  -2  17   1       13.94       18.10      1.78 o 
  -1  17   1        0.00       -0.33      1.33 o 
   0  17   1       22.21       21.64      2.16 o 
   1  17   1        0.29        1.42      1.69 o 
   2  17   1       15.10       15.57      2.94 o 
   3  17   1        0.12       -0.06      1.81 o 
   4  17   1       40.86       37.16      2.80 o 
  -3  18   1        0.51       -0.42      1.48 o 
  -2  18   1        0.00        2.68      0.94 o 
  -1  18   1        8.14        7.99      1.27 o 
   0  18   1        5.69        3.06      1.16 o 
   1  18   1       40.46       41.01      3.34 o 
   2  18   1        1.33       -1.45      1.52 o 
   3  18   1        8.31        7.23      1.47 o 
  -8   0   2       67.77       52.63      4.67 o 
  -6   0   2      736.39      704.56     11.88 o 
  -4   0   2     1918.46     2162.45     20.22 o 
  -2   0   2     1367.46     1242.66     16.37 o 
   0   0   2       94.71       99.56      5.13 o 
   2   0   2     5973.68     5467.42     20.50 o 
   4   0   2      149.12      150.39      4.15 o 
   6   0   2      403.56      425.70     11.95 o 
   8   0   2        3.81       -1.74      2.81 o 
  -9   1   2       63.92       73.70      5.98 o 
  -8   1   2       15.19       15.18      2.55 o 
  -7   1   2       90.55       82.56      6.26 o 
  -6   1   2       42.61       42.73      2.03 o 
  -5   1   2       99.78      111.46      3.81 o 
  -4   1   2       97.90      112.01      2.95 o 
  -3   1   2       47.73       48.53      2.31 o 
  -2   1   2     1051.26      965.06     11.80 o 
  -1   1   2     4098.46     3871.82     36.14 o 
   0   1   2       46.87       37.34      0.79 o 
   1   1   2      874.27      814.08      4.89 o 
   2   1   2        0.11        0.37      0.37 o 
   3   1   2     2805.82     2933.01      9.40 o 
   4   1   2       13.49       17.77      1.15 o 
   5   1   2     2248.42     2405.33     16.77 o 
   6   1   2        0.15        1.28      2.02 o 
   7   1   2       81.98       80.33      5.20 o 
   8   1   2        0.19        1.34      1.61 o 
   9   1   2        5.89        5.28      2.70 o 
  -9   2   2       17.97       15.14      3.76 o 
  -8   2   2      140.03      156.43      8.08 o 
  -7   2   2        3.78        2.02      2.37 o 
  -6   2   2      642.45      644.32      8.25 o 
  -5   2   2      150.03      160.80      4.49 o 
  -4   2   2     1616.40     1674.50     21.86 o 
  -3   2   2       21.56       14.48      1.37 o 
  -2   2   2     1007.61      994.27      7.53 o 
  -1   2   2     1046.01     1002.38      6.30 o 
   0   2   2       13.35        9.42      0.61 o 
   1   2   2     1148.00     1187.26      7.13 o 
   2   2   2      531.73      439.74      3.88 o 
   3   2   2     2156.76     2404.79      9.10 o 
   4   2   2      801.65      917.61      8.92 o 
   5   2   2       12.49        9.30      1.85 o 
   6   2   2      250.90      253.42      4.98 o 
   7   2   2      409.11      434.16     11.30 o 
   8   2   2       12.25       22.77      4.46 o 
   9   2   2       29.12       28.38      4.13 o 
  -9   3   2       63.73       67.29      6.29 o 
  -8   3   2        1.51        1.08      2.53 o 
  -7   3   2       20.32       20.72      3.43 o 
  -6   3   2       87.54       86.51      3.22 o 
  -5   3   2       88.41       94.33      3.45 o 
  -4   3   2     1332.26     1492.57     11.87 o 
  -3   3   2      875.67      915.75     11.33 o 
  -2   3   2      119.85      104.61      1.73 o 
  -1   3   2    24585.11    20152.17     38.24 o 
   0   3   2    22702.50    19015.56    198.81 o 
   1   3   2     1331.50     1424.20      8.33 o 
   2   3   2       15.99       24.35      0.72 o 
   3   3   2     2364.78     2484.21     17.45 o 
   4   3   2        2.36        0.57      1.17 o 
   5   3   2     1733.90     1700.93     79.87 o 
   6   3   2      265.84      265.06      6.64 o 
   7   3   2       87.72       93.39     13.34 o 
   8   3   2       26.70       41.99      5.87 o 
   9   3   2        0.52        0.27      2.40 o 
  -9   4   2        1.05        1.28      2.65 o 
  -8   4   2       95.91       92.42      5.61 o 
  -7   4   2       21.67       19.40      2.71 o 
  -6   4   2      265.39      267.76      6.17 o 
  -5   4   2       86.42       95.35      4.14 o 
  -4   4   2       25.03       24.00      1.77 o 
  -3   4   2      348.89      457.27      6.01 o 
  -2   4   2      179.11      176.25      2.48 o 
  -1   4   2        0.62       12.27      0.93 o 
   0   4   2    17483.55    16016.71     85.85 o 
   1   4   2     1252.33     1214.08      8.70 o 
   2   4   2       91.65       74.57      2.42 o 
   3   4   2      263.50      298.25      4.40 o 
   4   4   2       19.71       22.27      2.55 o 
   5   4   2      215.49      213.11     10.94 o 
   6   4   2      465.30      496.40     12.24 o 
   7   4   2        0.17        6.83     13.38 o 
   8   4   2      103.93      102.55      8.58 o 
   9   4   2       40.34       33.77      4.74 o 
  -9   5   2        7.08        8.89      2.30 o 
  -8   5   2        0.55       -1.69      1.69 o 
  -7   5   2       74.35       80.37      4.60 o 
  -6   5   2       83.16       75.28      3.39 o 
  -5   5   2       46.08       48.28      4.31 o 
  -4   5   2      247.43      241.93      5.06 o 
  -3   5   2      156.31      155.97      3.30 o 
  -2   5   2     1185.23     1076.22      6.15 o 
  -1   5   2      675.46      739.57      6.23 o 
   0   5   2     1879.82     1933.40      8.67 o 
   1   5   2     1398.91     1353.60      8.85 o 
   2   5   2     2057.57     2117.97     15.74 o 
   3   5   2     1196.34     1210.84     17.68 o 
   4   5   2       32.19       43.68      2.92 o 
   5   5   2     1217.17     1171.82     20.01 o 
   6   5   2      126.79      119.47      4.76 o 
   7   5   2       34.17       34.28      5.46 o 
   8   5   2       28.31       23.47      3.25 o 
   9   5   2        1.07        0.13      2.45 o 
  -9   6   2        5.86        3.44      1.46 o 
  -8   6   2        6.09        6.25      1.99 o 
  -7   6   2        1.11        1.44      1.62 o 
  -6   6   2       43.87       43.22      2.25 o 
  -5   6   2     1286.62     1281.42     14.80 o 
  -4   6   2       13.11       15.81      1.60 o 
  -3   6   2       44.53       51.39      2.05 o 
  -2   6   2      329.41      378.25      6.19 o 
  -1   6   2      249.20      262.20      4.11 o 
   0   6   2       15.88        5.34      0.75 o 
   1   6   2       27.56       47.16      1.77 o 
   2   6   2       39.85       61.47      2.13 o 
   3   6   2      851.46      867.49     13.45 o 
   4   6   2       62.42       73.53      3.96 o 
   5   6   2       82.79       78.61      3.28 o 
   6   6   2      171.48      177.45      6.59 o 
   7   6   2       19.92       28.87     10.88 o 
   8   6   2       33.21       40.09      3.82 o 
   9   6   2       63.37       66.71      3.36 o 
  -9   7   2        8.86        8.89      1.72 o 
  -8   7   2        2.11        1.78      2.22 o 
  -7   7   2       12.19       17.45      2.50 o 
  -6   7   2       62.44       57.78      3.09 o 
  -5   7   2       10.54       10.86      1.62 o 
  -4   7   2       23.51       24.76      2.46 o 
  -3   7   2       21.34       23.86      1.55 o 
  -2   7   2     2135.48     2195.19     14.06 o 
  -1   7   2      859.86      897.37      7.88 o 
   0   7   2      581.79      578.14      8.03 o 
   1   7   2      326.58      341.36      5.57 o 
   2   7   2      474.33      501.80      7.05 o 
   3   7   2      412.60      424.36      9.36 o 
   4   7   2       52.19       70.10      3.99 o 
   5   7   2       15.81       15.84      1.60 o 
   6   7   2      900.36      920.25     18.13 o 
   7   7   2       30.87       42.33     20.27 o 
   8   7   2        5.53        4.66      2.15 o 
   9   7   2        0.42       -0.88      1.75 o 
  -9   8   2       27.36       22.93      1.89 o 
  -8   8   2        0.07        0.32      3.63 o 
  -7   8   2        7.68        8.62      1.86 o 
  -6   8   2        3.70        5.36      1.79 o 
  -5   8   2      405.82      405.32      7.74 o 
  -4   8   2        0.09        0.45      0.46 o 
  -3   8   2        1.18       -0.70      1.02 o 
  -2   8   2      135.08      139.60      3.35 o 
  -1   8   2      679.96      683.13      8.08 o 
   0   8   2       40.80       46.17      2.31 o 
   1   8   2      378.94      362.93      5.29 o 
   2   8   2      906.38      984.14      9.35 o 
   3   8   2      465.50      453.07      9.87 o 
   4   8   2       42.27       43.55      3.64 o 
   5   8   2      275.30      263.77      5.44 o 
   6   8   2       64.40       57.88      3.41 o 
   7   8   2        4.31        2.92      2.27 o 
   8   8   2        0.16       -1.11      1.78 o 
  -8   9   2       16.42       15.94      3.56 o 
  -7   9   2       39.53       34.80      2.80 o 
  -6   9   2        4.65        5.97      1.70 o 
  -5   9   2      255.91      269.25      8.60 o 
  -4   9   2      213.56      205.76      5.39 o 
  -3   9   2       25.94       23.29      2.08 o 
  -2   9   2      826.85      855.34      8.68 o 
  -1   9   2      270.63      252.76      5.36 o 
   0   9   2     1470.38     1621.30     14.96 o 
   1   9   2       86.01      106.55      3.43 o 
   2   9   2      706.53      728.76      9.05 o 
   3   9   2      136.51      141.70      4.23 o 
   4   9   2       71.19       70.72      2.99 o 
   5   9   2       71.46       67.27      3.15 o 
   6   9   2      241.95      248.84      6.42 o 
   7   9   2        0.10       -2.92      2.92 o 
   8   9   2       31.62       29.39      2.69 o 
  -8  10   2       13.28       11.92      1.47 o 
  -7  10   2       48.02       52.05      2.97 o 
  -6  10   2      122.43      107.70      4.11 o 
  -5  10   2      418.02      429.68     10.99 o 
  -4  10   2      112.12       99.18      3.91 o 
  -3  10   2       36.65       32.46      1.79 o 
  -2  10   2       19.91       15.24      2.63 o 
  -1  10   2      152.32      158.30      4.52 o 
   0  10   2       22.61       28.15      2.17 o 
   1  10   2      494.18      455.29      6.88 o 
   2  10   2      134.51      148.56      3.41 o 
   3  10   2      204.96      209.53      3.92 o 
   4  10   2        0.28       -1.34      1.34 o 
   5  10   2      144.59      144.61      5.21 o 
   6  10   2        5.64        7.00      1.43 o 
   7  10   2        0.79        0.17      1.32 o 
   8  10   2        0.14        2.30      1.11 o 
  -8  11   2       10.63       13.14      2.89 o 
  -7  11   2        0.07        0.42      1.03 o 
  -6  11   2        2.36        5.28      1.77 o 
  -5  11   2        9.00        5.29      1.95 o 
  -4  11   2      162.99      164.20      5.76 o 
  -3  11   2       35.49       30.99      2.23 o 
  -2  11   2      218.97      234.11      4.78 o 
  -1  11   2        2.92        4.34      0.91 o 
   0  11   2      149.05      162.81      3.58 o 
   1  11   2        7.72        6.81      0.95 o 
   2  11   2        0.88        6.20      1.77 o 
   3  11   2        0.15        0.22      0.62 o 
   4  11   2       81.63       77.56      2.95 o 
   5  11   2       44.49       37.52      2.91 o 
   6  11   2       78.42       86.67      4.46 o 
   7  11   2        0.08        0.13      1.26 o 
   8  11   2        8.53       12.18      2.03 o 
  -7  12   2        7.25        7.45      1.28 o 
  -6  12   2        3.75        4.07      2.82 o 
  -5  12   2        3.97        4.67      1.37 o 
  -4  12   2       27.38       19.40      2.51 o 
  -3  12   2       37.74       39.14      2.77 o 
  -2  12   2       42.28       38.39      2.19 o 
  -1  12   2      339.38      338.84      5.86 o 
   0  12   2      172.31      177.71      4.02 o 
   1  12   2      177.94      172.94      4.00 o 
   2  12   2       10.96        4.56      2.24 o 
   3  12   2        0.89       -1.20      1.49 o 
   4  12   2       21.42       27.36      2.61 o 
   5  12   2       40.57       37.58      3.27 o 
   6  12   2       40.24       34.92      2.86 o 
   7  12   2        5.29        5.11      1.53 o 
  -7  13   2        5.63        6.94      2.87 o 
  -6  13   2       13.85        9.81      1.71 o 
  -5  13   2       14.99       12.51      2.75 o 
  -4  13   2       48.24       56.29      3.48 o 
  -3  13   2        0.55        1.50      1.65 o 
  -2  13   2      233.09      229.52      5.48 o 
  -1  13   2      160.10      150.54      4.44 o 
   0  13   2       82.33       84.31      4.22 o 
   1  13   2        0.15       -1.20      1.20 o 
   2  13   2       21.06       15.99      2.07 o 
   3  13   2       11.40        5.61      1.82 o 
   4  13   2       13.74       17.28      1.94 o 
   5  13   2       65.65       60.58      3.38 o 
   6  13   2       33.56       37.01      2.54 o 
   7  13   2        4.20       -0.72      1.31 o 
  -6  14   2       28.44       34.39      2.53 o 
  -5  14   2       26.63       22.96      3.35 o 
  -4  14   2        2.67        3.65      2.29 o 
  -3  14   2       17.03       19.47      2.00 o 
  -2  14   2        0.07        0.03      1.12 o 
  -1  14   2       81.53       79.64      3.70 o 
   0  14   2       22.91       19.20      2.05 o 
   1  14   2       79.21       84.50      4.16 o 
   2  14   2      118.32      129.12      5.58 o 
   3  14   2        5.59        2.03      1.72 o 
   4  14   2       12.49       11.98      2.76 o 
   5  14   2       12.94        9.14      1.73 o 
   6  14   2        1.73        1.59      1.49 o 
  -6  15   2        3.09        2.34      1.19 o 
  -5  15   2        6.80        6.18      1.82 o 
  -4  15   2       24.86       25.55      2.41 o 
  -3  15   2        0.82       -1.87      1.87 o 
  -2  15   2      173.40      182.64      5.19 o 
  -1  15   2       74.79       77.91      3.47 o 
   0  15   2        6.02        8.76      1.67 o 
   1  15   2       44.90       39.72      2.59 o 
   2  15   2       55.91       54.61      3.69 o 
   3  15   2       43.59       35.37      3.54 o 
   4  15   2        0.72        1.54      1.62 o 
   5  15   2        4.57        5.19      1.53 o 
   6  15   2        1.15        1.27      1.39 o 
  -5  16   2        9.91       12.30      1.32 o 
  -4  16   2       33.07       34.12      2.25 o 
  -3  16   2        3.09        3.41      1.66 o 
  -2  16   2        0.82        1.19      1.64 o 
  -1  16   2       63.60       55.05      3.37 o 
   0  16   2       34.84       31.18      2.84 o 
   1  16   2       11.36        7.99      2.05 o 
   2  16   2      100.90      107.36      5.05 o 
   3  16   2       99.81      108.79      3.97 o 
   4  16   2       10.56       14.06      1.63 o 
   5  16   2        2.37        0.51      1.12 o 
  -4  17   2        2.78       -0.16      1.08 o 
  -3  17   2       11.67       14.66      1.52 o 
  -2  17   2        6.20        3.75      1.79 o 
  -1  17   2       11.80       11.93      1.99 o 
   0  17   2        1.22       -1.26      1.26 o 
   1  17   2        3.37        4.66      1.71 o 
   2  17   2       22.29       20.99      6.12 o 
   3  17   2        1.60        1.77      1.58 o 
   4  17   2        0.67       -1.19      1.19 o 
  -3  18   2        2.28       -1.60      1.60 o 
  -2  18   2        0.09       -1.98      1.98 o 
  -1  18   2        1.21       -0.61      1.01 o 
   0  18   2       10.40       11.10      1.59 o 
   1  18   2        1.34        1.82      1.69 o 
   2  18   2        2.29        1.81      1.49 o 
   3  18   2        0.13        0.10      1.04 o 
  -9   0   3        1.01        3.57      2.00 o 
  -7   0   3      613.43      586.81     21.95 o 
  -5   0   3       42.19       40.52      3.53 o 
  -3   0   3      165.63      207.88      5.66 o 
  -1   0   3      432.36      378.35      5.32 o 
   1   0   3     6093.73     5803.03    164.53 o 
   3   0   3     3763.55     3569.16     24.76 o 
   5   0   3     1395.68     1378.67     16.04 o 
   7   0   3      490.99      488.16     17.36 o 
   9   0   3        0.54        4.46      2.20 o 
  -9   1   3       34.24       28.38      2.67 o 
  -8   1   3       55.73       57.17      3.80 o 
  -7   1   3       18.07       17.54      4.92 o 
  -6   1   3       41.80       34.67      1.97 o 
  -5   1   3      153.97      181.32      4.98 o 
  -4   1   3      241.04      249.78      5.10 o 
  -3   1   3       45.71       48.30      2.39 o 
  -2   1   3      477.52      446.29      4.99 o 
  -1   1   3    16165.07    15003.13     33.62 o 
   0   1   3      228.63      207.71      2.19 o 
   1   1   3      908.28      937.44     12.12 o 
   2   1   3     1578.28     1502.67      8.59 o 
   3   1   3      456.61      520.72      4.23 o 
   4   1   3     1618.85     1753.49      9.58 o 
   5   1   3        7.34        3.06      1.32 o 
   6   1   3       27.67       36.39      2.62 o 
   7   1   3      200.81      219.15      8.35 o 
   8   1   3        2.55        1.47      1.68 o 
   9   1   3        6.26        3.52      2.18 o 
  -9   2   3        3.23        7.17      1.77 o 
  -8   2   3        0.16        1.62      5.06 o 
  -7   2   3      510.18      513.49     15.90 o 
  -6   2   3        7.45        8.41      1.29 o 
  -5   2   3       83.46       78.83      2.91 o 
  -4   2   3       50.71       67.95      2.84 o 
  -3   2   3      334.20      356.78      6.11 o 
  -2   2   3        3.90        3.18      0.85 o 
  -1   2   3     9836.11     9982.73     90.64 o 
   0   2   3    12854.79    12212.73     21.24 o 
   1   2   3     5071.65     4654.68     39.47 o 
   2   2   3      116.31       86.62      1.45 o 
   3   2   3     5522.94     5466.92     25.15 o 
   4   2   3       30.02       22.46      1.73 o 
   5   2   3      587.98      553.40     36.23 o 
   6   2   3       28.77       32.05      2.72 o 
   7   2   3      331.96      318.87      8.49 o 
   8   2   3       11.94       13.94      3.88 o 
   9   2   3       28.46       38.44      4.32 o 
  -9   3   3        7.35       10.60      1.84 o 
  -8   3   3      369.35      404.56     12.05 o 
  -7   3   3      184.49      206.10      7.55 o 
  -6   3   3       12.00        7.54      1.35 o 
  -5   3   3       18.16       23.91      1.75 o 
  -4   3   3       78.57       84.52      3.17 o 
  -3   3   3       49.59       47.05      2.22 o 
  -2   3   3      289.08      344.24      4.18 o 
  -1   3   3    19884.63    18352.32     41.30 o 
   0   3   3       23.34       16.28      1.55 o 
   1   3   3     1238.41     1276.74     15.19 o 
   2   3   3      222.21      217.28      4.56 o 
   3   3   3      151.22      152.33      2.80 o 
   4   3   3      324.27      336.19      5.88 o 
   5   3   3        7.46       10.18      2.25 o 
   6   3   3       58.51       63.22      3.42 o 
   7   3   3      177.97      171.21      8.43 o 
   8   3   3        8.89        8.58      2.14 o 
   9   3   3       10.98       11.63      3.03 o 
  -9   4   3        0.54        0.22      1.65 o 
  -8   4   3       37.87       25.24      3.62 o 
  -7   4   3      306.34      303.43      8.93 o 
  -6   4   3       21.11       23.80      2.16 o 
  -5   4   3      335.03      317.71      7.70 o 
  -4   4   3      692.71      650.91      8.58 o 
  -3   4   3     2527.27     2747.58     18.61 o 
  -2   4   3       57.29       61.72      1.85 o 
  -1   4   3     4096.33     4333.89     24.30 o 
   0   4   3     1443.44     1352.19     10.30 o 
   1   4   3       35.01       43.19      1.53 o 
   2   4   3      251.55      278.82      3.74 o 
   3   4   3      367.38      320.12      4.13 o 
   4   4   3       60.87       67.54      3.43 o 
   5   4   3      503.33      493.03     41.72 o 
   6   4   3       83.22       91.26      5.82 o 
   7   4   3       22.24       23.17      4.07 o 
   8   4   3       23.97       30.24      3.36 o 
   9   4   3        1.26        2.62      2.32 o 
  -9   5   3        1.64        1.56      1.49 o 
  -8   5   3      303.28      298.70     11.09 o 
  -7   5   3      179.91      195.77      7.11 o 
  -6   5   3       63.64       57.26      3.13 o 
  -5   5   3      298.84      289.05      6.56 o 
  -4   5   3      463.94      488.34      7.45 o 
  -3   5   3      700.15      751.88      9.54 o 
  -2   5   3     1443.29     1457.71      9.39 o 
  -1   5   3     2508.67     2416.44     14.57 o 
   0   5   3     1180.08     1182.19     11.66 o 
   1   5   3     1772.06     1780.91     15.61 o 
   2   5   3       46.01       44.10      1.58 o 
   3   5   3      224.90      273.76      5.55 o 
   4   5   3       48.28       44.50      2.99 o 
   5   5   3      640.67      611.85     16.00 o 
   6   5   3      920.59      919.82     14.50 o 
   7   5   3      319.09      305.54     11.20 o 
   8   5   3      141.62      142.38      6.36 o 
   9   5   3       17.15       14.82      1.67 o 
  -9   6   3        0.55        2.61      3.29 o 
  -8   6   3        1.40        0.08      1.68 o 
  -7   6   3       50.13       51.23      3.91 o 
  -6   6   3      155.60      170.51      6.79 o 
  -5   6   3       81.43       83.85      3.60 o 
  -4   6   3       64.48       53.96      2.70 o 
  -3   6   3      280.12      314.03      5.62 o 
  -2   6   3      376.80      373.36      4.52 o 
  -1   6   3     1411.98     1435.23     21.28 o 
   0   6   3       19.22       10.11      0.73 o 
   1   6   3      392.96      403.59      4.98 o 
   2   6   3      241.20      263.73      3.87 o 
   3   6   3     2023.91     2119.95     21.66 o 
   4   6   3       43.43       42.68      4.04 o 
   5   6   3      241.45      235.25      6.07 o 
   6   6   3      700.41      665.94     29.91 o 
   7   6   3        2.82       -0.33      2.09 o 
   8   6   3       59.81       70.13      6.35 o 
   9   6   3        0.04        1.18      3.64 o 
  -9   7   3        0.23       -0.10      1.15 o 
  -8   7   3        2.79        2.76      1.60 o 
  -7   7   3      120.54      133.11      4.94 o 
  -6   7   3       13.76        9.13      1.67 o 
  -5   7   3      157.31      147.26      4.40 o 
  -4   7   3      161.73      152.11      5.51 o 
  -3   7   3      221.58      213.25      4.80 o 
  -2   7   3      149.71      135.87      3.12 o 
  -1   7   3      213.52      217.86      3.74 o 
   0   7   3       42.95       35.11      1.92 o 
   1   7   3      561.32      541.64      6.50 o 
   2   7   3      155.83      191.00      3.55 o 
   3   7   3      122.81      107.66      3.81 o 
   4   7   3      147.64      141.28      5.60 o 
   5   7   3       89.07       78.39      5.22 o 
   6   7   3       65.43       63.71      4.12 o 
   7   7   3      272.33      244.69      7.69 o 
   8   7   3       13.89       16.63      2.55 o 
   9   7   3        3.30        2.73      1.38 o 
  -9   8   3        5.49        5.41      1.08 o 
  -8   8   3        4.61        6.29      2.27 o 
  -7   8   3        3.33        0.98      3.34 o 
  -6   8   3      428.47      425.60      9.47 o 
  -5   8   3        1.55        4.64      1.23 o 
  -4   8   3      650.72      674.00      8.44 o 
  -3   8   3        0.04        3.27      1.13 o 
  -2   8   3       28.14       20.92      1.81 o 
  -1   8   3      948.83      971.99     17.41 o 
   0   8   3       21.81       40.06      2.83 o 
   1   8   3      157.56      161.82      5.04 o 
   2   8   3       55.17       57.36      2.44 o 
   3   8   3      323.34      329.36      6.83 o 
   4   8   3      157.34      151.68      4.09 o 
   5   8   3       13.21       16.12      2.52 o 
   6   8   3      320.28      302.68      7.27 o 
   7   8   3       22.42       24.52      5.55 o 
   8   8   3       32.97       37.85      3.09 o 
  -8   9   3        0.24       -0.87      1.35 o 
  -7   9   3       73.91       70.96      4.24 o 
  -6   9   3        0.54        0.63      2.68 o 
  -5   9   3      442.92      441.88      9.27 o 
  -4   9   3       30.08       22.33      1.85 o 
  -3   9   3       42.99       49.41      2.18 o 
  -2   9   3        1.07        1.18      0.92 o 
  -1   9   3       10.95        3.10      1.57 o 
   0   9   3      124.65      142.97      5.21 o 
   1   9   3       31.19       25.41      2.68 o 
   2   9   3      149.90      162.08      4.32 o 
   3   9   3        4.96        2.76      1.09 o 
   4   9   3       46.63       41.41      2.02 o 
   5   9   3       87.00       83.71      3.46 o 
   6   9   3        0.33        1.57      1.40 o 
   7   9   3       49.87       53.38      4.04 o 
   8   9   3        6.22        2.02      1.44 o 
  -8  10   3       10.54       10.07      2.32 o 
  -7  10   3        1.53       -1.24      1.41 o 
  -6  10   3      146.12      155.26      5.86 o 
  -5  10   3       21.42       18.65      2.35 o 
  -4  10   3      585.17      569.29      8.96 o 
  -3  10   3        7.76        4.86      1.14 o 
  -2  10   3      129.56      138.72      5.85 o 
  -1  10   3       77.69       75.26      4.36 o 
   0  10   3      189.09      172.86      5.98 o 
   1  10   3      346.19      372.32      7.40 o 
   2  10   3       59.37       59.84      2.43 o 
   3  10   3       94.14       90.03      2.77 o 
   4  10   3      203.07      215.60      4.43 o 
   5  10   3       74.95       71.32      4.52 o 
   6  10   3       39.21       45.88      2.51 o 
   7  10   3       40.15       29.67      2.94 o 
   8  10   3        4.39        4.11      0.99 o 
  -8  11   3       38.81       42.15      2.23 o 
  -7  11   3       21.08       18.17      1.76 o 
  -6  11   3        1.96        2.63      2.10 o 
  -5  11   3       22.17       30.95      2.47 o 
  -4  11   3        2.97        2.63      2.12 o 
  -3  11   3       12.84       10.25      1.51 o 
  -2  11   3      229.74      216.09      4.73 o 
  -1  11   3     1074.88     1111.08     10.34 o 
   0  11   3      101.94      106.48      3.91 o 
   1  11   3        7.21        4.74      1.63 o 
   2  11   3       10.02        9.02      1.26 o 
   3  11   3       89.58       87.29      2.71 o 
   4  11   3      156.79      155.90      4.51 o 
   5  11   3       83.55       86.90      4.03 o 
   6  11   3       25.48       23.21      2.31 o 
   7  11   3      100.13      107.75      6.76 o 
  -7  12   3       15.21       15.01      1.69 o 
  -6  12   3      109.63      109.28      4.53 o 
  -5  12   3       42.73       29.10      2.40 o 
  -4  12   3      440.03      461.68      9.49 o 
  -3  12   3       13.75       14.34      2.06 o 
  -2  12   3      160.20      154.54      4.15 o 
  -1  12   3        0.81        1.10      1.33 o 
   0  12   3      237.37      230.74      4.53 o 
   1  12   3       24.73       15.95      1.52 o 
   2  12   3      103.11      107.10      3.81 o 
   3  12   3        3.83        5.02      1.20 o 
   4  12   3      145.54      164.15      4.66 o 
   5  12   3       43.83       45.81      2.98 o 
   6  12   3       28.26       32.02      2.65 o 
   7  12   3        1.90        3.35      1.39 o 
  -7  13   3        0.13        1.24      0.90 o 
  -6  13   3        5.18        6.88      1.79 o 
  -5  13   3        0.11        1.35      1.59 o 
  -4  13   3        0.02       -0.18      1.45 o 
  -3  13   3       87.39       84.74      3.86 o 
  -2  13   3      155.49      139.50      4.42 o 
  -1  13   3      312.33      328.41      6.42 o 
   0  13   3      268.72      258.71      6.25 o 
   1  13   3        4.21        5.59      1.44 o 
   2  13   3        0.24       -1.68      1.68 o 
   3  13   3       39.35       36.00      2.76 o 
   4  13   3       82.78       74.68      3.40 o 
   5  13   3       18.20       19.87      2.11 o 
   6  13   3       22.79       24.27      2.14 o 
  -6  14   3       17.28       18.32      1.96 o 
  -5  14   3        2.23        2.49      1.24 o 
  -4  14   3       34.35       41.44      3.28 o 
  -3  14   3        1.51       -1.73      1.73 o 
  -2  14   3        1.92        0.18      1.53 o 
  -1  14   3        0.18       -0.15      1.42 o 
   0  14   3       13.49       10.30      1.68 o 
   1  14   3       95.09       99.70      4.62 o 
   2  14   3        6.68        9.70      1.84 o 
   3  14   3       67.01       71.01      3.95 o 
   4  14   3        7.22        6.13      2.21 o 
   5  14   3        5.16        1.11      1.75 o 
   6  14   3        7.12        5.28      1.37 o 
  -6  15   3       14.11       15.91      1.64 o 
  -5  15   3        0.03       -0.97      0.97 o 
  -4  15   3        0.04        0.51      1.44 o 
  -3  15   3       51.36       58.47      4.09 o 
  -2  15   3       41.80       41.00      2.71 o 
  -1  15   3       10.35        7.07      1.46 o 
   0  15   3       48.45       44.79      3.11 o 
   1  15   3        1.71        3.82      1.93 o 
   2  15   3       75.12       77.62      3.51 o 
   3  15   3       17.80       18.05      2.32 o 
   4  15   3       92.33       99.08      3.86 o 
   5  15   3        3.10        4.66      1.79 o 
  -5  16   3        3.63        5.43      1.15 o 
  -4  16   3        2.62        0.87      1.12 o 
  -3  16   3        5.52        4.57      1.78 o 
  -2  16   3       18.98       13.97      1.71 o 
  -1  16   3        6.90        3.97      1.54 o 
   0  16   3        0.38       -0.50      1.95 o 
   1  16   3        2.54        4.35      2.41 o 
   2  16   3       18.44       17.52      2.37 o 
   3  16   3       13.76       13.70      2.03 o 
   4  16   3        0.04       -0.12      1.19 o 
   5  16   3        1.37        0.73      1.13 o 
  -4  17   3        0.22       -1.02      1.64 o 
  -3  17   3       33.73       26.68      2.16 o 
  -2  17   3        3.41        5.20      1.77 o 
  -1  17   3        8.37        6.93      1.76 o 
   0  17   3       75.26       78.68      4.64 o 
   1  17   3        6.46        7.43      2.13 o 
   2  17   3        3.63        1.51      1.89 o 
   3  17   3        6.75        7.60      1.75 o 
  -2  18   3       11.19        8.16      1.26 o 
  -1  18   3        0.18        0.68      1.53 o 
   0  18   3        3.58        0.75      1.53 o 
   1  18   3       44.74       40.30      3.11 o 
   2  18   3        0.19       -1.39      2.31 o 
  -8   0   4      108.07      124.56     10.37 o 
  -6   0   4       76.93       72.09      4.16 o 
  -4   0   4     1777.42     1889.87     92.37 o 
  -2   0   4     1708.96     1521.64     18.93 o 
   0   0   4        3.63        4.74      0.91 o 
   2   0   4      705.52      688.71     11.00 o 
   4   0   4      284.10      229.69      5.34 o 
   6   0   4      308.58      311.36     14.13 o 
   8   0   4       71.45       74.62      6.51 o 
  -9   1   4        9.76        9.62      2.07 o 
  -8   1   4       24.52       26.88      4.04 o 
  -7   1   4       87.76       84.09      8.11 o 
  -6   1   4       22.49       23.50      1.69 o 
  -5   1   4       44.41       38.99      2.56 o 
  -4   1   4      518.81      554.88     15.06 o 
  -3   1   4      784.13      807.62      8.29 o 
  -2   1   4      177.21      179.44      7.79 o 
  -1   1   4     1303.74     1197.88      8.79 o 
   0   1   4       23.11       24.10      0.98 o 
   1   1   4     6104.54     5801.81     26.18 o 
   2   1   4        0.59        0.75      0.41 o 
   3   1   4     1001.89     1261.05      7.73 o 
   4   1   4        3.90        3.02      0.76 o 
   5   1   4       71.25       85.75      3.39 o 
   6   1   4       86.54       84.67      4.00 o 
   7   1   4        2.01        1.22      1.71 o 
   8   1   4       18.66       18.52      2.60 o 
   9   1   4        1.29        3.44      2.21 o 
  -9   2   4       18.80       11.90      2.01 o 
  -8   2   4      100.94      112.99      6.89 o 
  -7   2   4        5.82        4.85      2.78 o 
  -6   2   4      205.90      221.96      4.70 o 
  -5   2   4      217.33      216.26      5.55 o 
  -4   2   4      172.27      146.68      4.21 o 
  -3   2   4       22.06       18.96      1.84 o 
  -2   2   4        2.81       11.83      1.13 o 
  -1   2   4     2209.52     2163.67     14.12 o 
   0   2   4     2213.60     2095.43     33.83 o 
   1   2   4      888.84      902.21      7.06 o 
   2   2   4       14.00       26.16      1.12 o 
   3   2   4      636.20      703.28      6.88 o 
   4   2   4      625.71      606.34      8.07 o 
   5   2   4       37.42       41.33      2.80 o 
   6   2   4        1.43        0.16      2.57 o 
   7   2   4      351.73      343.75      7.28 o 
   8   2   4       43.01       47.88      5.84 o 
   9   2   4        5.20        6.27      2.17 o 
  -9   3   4       22.70       17.83      2.06 o 
  -8   3   4       36.35       44.26      4.43 o 
  -7   3   4       20.55       17.46      3.32 o 
  -6   3   4      121.75      115.17      3.81 o 
  -5   3   4       10.15        8.38      1.55 o 
  -4   3   4     1105.66     1126.89     11.38 o 
  -3   3   4      565.65      590.72     10.21 o 
  -2   3   4     2114.16     2304.85     18.36 o 
  -1   3   4     1454.64     1414.45     14.00 o 
   0   3   4     2779.27     2847.73     10.20 o 
   1   3   4     3069.31     3007.53     16.77 o 
   2   3   4      665.83      711.73      6.87 o 
   3   3   4      243.51      199.43      3.93 o 
   4   3   4      171.18      155.15      4.26 o 
   5   3   4      481.39      480.53     11.76 o 
   6   3   4      835.53      800.56     13.01 o 
   7   3   4      202.71      201.34      7.01 o 
   8   3   4      100.66      104.23      5.20 o 
   9   3   4        0.82        1.68      1.86 o 
  -9   4   4        3.24        1.94      1.54 o 
  -8   4   4        0.24        2.32      2.53 o 
  -7   4   4        3.64        0.76      1.92 o 
  -6   4   4      598.35      594.09     12.12 o 
  -5   4   4        6.43        5.30      1.52 o 
  -4   4   4      212.88      203.08      4.99 o 
  -3   4   4     1084.65     1272.69     11.02 o 
  -2   4   4       44.19       61.92      2.21 o 
  -1   4   4       93.73      107.42      3.28 o 
   0   4   4     3578.45     3708.80     25.74 o 
   1   4   4     1078.77     1062.20      7.89 o 
   2   4   4     1505.42     1562.84     15.71 o 
   3   4   4       94.31       71.35      2.50 o 
   4   4   4     1140.90     1195.04     11.77 o 
   5   4   4      842.27      820.67     12.57 o 
   6   4   4      115.53      109.04      4.58 o 
   7   4   4       60.64       58.69      4.13 o 
   8   4   4       28.02       33.37      3.31 o 
   9   4   4        0.36        0.18      1.50 o 
  -9   5   4       10.37       10.93      1.89 o 
  -8   5   4       10.28       14.15      3.06 o 
  -7   5   4       23.26       27.81      3.29 o 
  -6   5   4      230.43      231.63      5.39 o 
  -5   5   4       25.04       26.89      2.55 o 
  -4   5   4      335.18      346.96      6.61 o 
  -3   5   4      580.46      566.88      7.61 o 
  -2   5   4      651.38      618.31     10.09 o 
  -1   5   4      923.45      934.87     11.59 o 
   0   5   4     1358.15     1371.02     10.61 o 
   1   5   4     2116.58     2196.61     11.72 o 
   2   5   4       50.08       52.26      1.79 o 
   3   5   4     1348.12     1361.66     17.42 o 
   4   5   4      689.96      714.65     10.06 o 
   5   5   4      501.53      518.36     10.28 o 
   6   5   4      604.59      597.93     15.11 o 
   7   5   4       76.57       71.53      4.42 o 
   8   5   4       99.37      110.49      8.14 o 
   9   5   4        0.64       -0.86      1.62 o 
  -9   6   4        0.76       -0.04      1.25 o 
  -8   6   4        0.49        0.59      2.15 o 
  -7   6   4        7.62        4.84      2.47 o 
  -6   6   4      114.53      115.10      5.75 o 
  -5   6   4      306.16      340.15      6.14 o 
  -4   6   4      569.53      541.06      8.35 o 
  -3   6   4      283.67      314.21      5.88 o 
  -2   6   4     1026.00     1007.24     13.77 o 
  -1   6   4     3070.68     3236.00     25.95 o 
   0   6   4     2511.74     2689.89     20.58 o 
   1   6   4       35.35       36.70      2.05 o 
   2   6   4      725.48      811.23      6.88 o 
   3   6   4      243.27      247.89      4.83 o 
   4   6   4      351.31      345.76      7.32 o 
   5   6   4     1040.77     1039.81     12.76 o 
   6   6   4       14.81       11.07      2.54 o 
   7   6   4       14.47       15.24      2.67 o 
   8   6   4       19.51       22.63      2.90 o 
   9   6   4        9.67        9.76      2.16 o 
  -9   7   4        0.12       -0.99      0.99 o 
  -8   7   4       23.06       24.06      2.96 o 
  -7   7   4        4.56        4.29      1.16 o 
  -6   7   4      617.76      598.81     12.93 o 
  -5   7   4       14.79       22.82      1.86 o 
  -4   7   4        9.27       16.42      1.44 o 
  -3   7   4      272.61      271.43      5.72 o 
  -2   7   4      596.41      629.50     12.13 o 
  -1   7   4     3629.74     3584.99     16.45 o 
   0   7   4     1886.38     1937.32     16.35 o 
   1   7   4      505.21      535.88      9.01 o 
   2   7   4       10.56       15.38      1.47 o 
   3   7   4       29.09       33.62      2.08 o 
   4   7   4       73.17       56.76      2.56 o 
   5   7   4      327.30      327.54      6.62 o 
   6   7   4      154.00      133.43      5.87 o 
   7   7   4      143.26      133.45      5.71 o 
   8   7   4       71.60       85.82      4.52 o 
  -8   8   4        0.02        1.81      1.87 o 
  -7   8   4        4.17        1.52      1.83 o 
  -6   8   4        6.54        7.13      2.67 o 
  -5   8   4        6.05        2.12      2.51 o 
  -4   8   4        5.06        3.51      1.02 o 
  -3   8   4      125.27      120.26      4.64 o 
  -2   8   4      313.92      336.34      6.03 o 
  -1   8   4        9.74        6.75      1.67 o 
   0   8   4        1.56        5.88      1.77 o 
   1   8   4      116.91      122.88      4.81 o 
   2   8   4        2.40        2.67      1.53 o 
   3   8   4       39.04       38.67      2.65 o 
   4   8   4        0.29       -0.17      1.64 o 
   5   8   4      770.40      750.88     12.92 o 
   6   8   4        3.42        1.72      1.87 o 
   7   8   4        8.33        8.87      2.21 o 
   8   8   4        2.02        1.82      1.57 o 
  -8   9   4        5.13        4.79      1.75 o 
  -7   9   4        0.12        2.87      1.92 o 
  -6   9   4      152.33      150.05      5.86 o 
  -5   9   4      145.08      139.20      6.12 o 
  -4   9   4      267.77      268.27      5.58 o 
  -3   9   4       72.78       72.15      2.67 o 
  -2   9   4      134.01      135.20      9.11 o 
  -1   9   4       40.50       38.58      3.01 o 
   0   9   4      342.14      319.85      8.18 o 
   1   9   4       43.91       48.11      3.55 o 
   2   9   4        6.81        7.78      1.86 o 
   3   9   4      462.20      454.95      5.60 o 
   4   9   4        7.27        4.05      1.16 o 
   5   9   4       12.72       10.85      1.58 o 
   6   9   4      125.22      131.48      4.72 o 
   7   9   4       11.53        7.02      2.12 o 
   8   9   4       55.65       58.26      3.00 o 
  -8  10   4        0.05        0.63      1.16 o 
  -7  10   4        0.52       -0.80      1.32 o 
  -6  10   4        0.09        0.83      1.68 o 
  -5  10   4      113.41      105.97      4.87 o 
  -4  10   4        4.15        5.01      1.50 o 
  -3  10   4      304.98      335.05      6.37 o 
  -2  10   4       86.83       80.02      2.87 o 
  -1  10   4       43.01       44.57      2.64 o 
   0  10   4       19.00       25.08      2.42 o 
   1  10   4      316.65      326.30      5.99 o 
   2  10   4        0.93        1.46      1.48 o 
   3  10   4      296.07      289.81      4.98 o 
   4  10   4       48.91       30.77      2.48 o 
   5  10   4      184.96      203.22      5.96 o 
   6  10   4        0.96        1.20      1.68 o 
   7  10   4       17.17       18.93      1.97 o 
   8  10   4        2.43        2.57      1.57 o 
  -7  11   4       11.81       13.51      1.56 o 
  -6  11   4      103.55      101.56      4.58 o 
  -5  11   4        1.14        0.03      1.07 o 
  -4  11   4      156.84      150.71      5.52 o 
  -3  11   4      133.76      133.41      3.88 o 
  -2  11   4      403.63      417.11      6.57 o 
  -1  11   4        6.02        2.88      1.58 o 
   0  11   4      650.22      659.68     10.88 o 
   1  11   4        8.89        8.15      1.28 o 
   2  11   4        0.37        1.50      1.87 o 
   3  11   4        0.64       -0.87      1.99 o 
   4  11   4       16.24       12.70      2.03 o 
   5  11   4       24.65       21.66      2.16 o 
   6  11   4       22.36       20.53      3.20 o 
   7  11   4        8.19        8.10      1.46 o 
  -7  12   4        3.49        2.14      1.43 o 
  -6  12   4        9.44       12.41      2.24 o 
  -5  12   4       18.84       19.28      2.75 o 
  -4  12   4       16.98       13.36      2.29 o 
  -3  12   4      258.68      236.72      5.57 o 
  -2  12   4        8.65       10.73      1.51 o 
  -1  12   4       54.17       67.44      2.77 o 
   0  12   4       67.30       81.39      2.82 o 
   1  12   4       96.03       95.02      3.72 o 
   2  12   4       17.27       14.14      2.11 o 
   3  12   4      216.05      241.65      5.59 o 
   4  12   4       12.19       12.96      1.42 o 
   5  12   4        0.33        1.50      1.69 o 
   6  12   4       18.40       19.28      3.76 o 
   7  12   4       52.00       43.39      3.67 o 
  -7  13   4       19.38       20.69      1.89 o 
  -6  13   4       14.89       20.71      2.29 o 
  -5  13   4        0.63       -0.61      1.55 o 
  -4  13   4       61.29       60.75      3.78 o 
  -3  13   4       35.65       30.78      2.24 o 
  -2  13   4      228.38      239.92      5.62 o 
  -1  13   4        6.25        5.87      1.47 o 
   0  13   4      237.82      231.68      6.88 o 
   1  13   4      120.78      114.47      4.32 o 
   2  13   4       49.12       49.70      3.51 o 
   3  13   4       49.36       53.65      3.19 o 
   4  13   4       41.64       35.44      2.75 o 
   5  13   4        4.58        2.15      1.63 o 
   6  13   4        9.29       10.26      3.19 o 
  -6  14   4        3.60        3.93      1.91 o 
  -5  14   4       12.69       11.90      1.76 o 
  -4  14   4       14.07       23.65      2.58 o 
  -3  14   4       29.16       28.41      2.40 o 
  -2  14   4       21.89       31.32      2.39 o 
  -1  14   4        0.10        2.42      1.18 o 
   0  14   4        1.87        3.28      1.46 o 
   1  14   4       18.49       17.28      1.91 o 
   2  14   4       56.24       64.67      3.29 o 
   3  14   4       16.50       21.63      2.22 o 
   4  14   4        1.26        0.61      1.60 o 
   5  14   4       14.40       16.06      2.46 o 
   6  14   4        2.03       -1.98      1.98 o 
  -5  15   4        0.98        1.07      0.93 o 
  -4  15   4        6.88        4.21      1.64 o 
  -3  15   4        5.85        5.42      2.09 o 
  -2  15   4        1.32        2.40      1.40 o 
  -1  15   4       43.60       39.26      2.89 o 
   0  15   4        1.88        2.18      1.46 o 
   1  15   4        0.65       -2.17      3.56 o 
   2  15   4        1.40        2.20      1.69 o 
   3  15   4        0.14       -1.09      1.53 o 
   4  15   4       17.55       17.49      2.22 o 
   5  15   4       10.35       10.83      2.00 o 
  -5  16   4        2.38        3.71      1.33 o 
  -4  16   4       14.12       10.20      1.42 o 
  -3  16   4        0.26        0.55      1.27 o 
  -2  16   4        3.06        2.82      1.34 o 
  -1  16   4        6.67        7.21      2.07 o 
   0  16   4        0.84       -1.29      2.44 o 
   1  16   4        9.72       11.51      2.40 o 
   2  16   4       22.17       17.46      2.01 o 
   3  16   4        5.31        5.39      1.55 o 
   4  16   4       26.74       25.97      1.81 o 
  -4  17   4        0.44        0.31      1.58 o 
  -3  17   4       12.48       11.76      2.89 o 
  -2  17   4        0.10       -0.93      1.66 o 
  -1  17   4        4.18        3.61      1.69 o 
   0  17   4       11.52        9.10      2.10 o 
   1  17   4       63.11       74.61      4.73 o 
   2  17   4        0.35        1.93      1.72 o 
   3  17   4        0.27        1.35      1.37 o 
  -2  18   4        3.47        5.07      2.03 o 
  -1  18   4        0.01        1.49      1.24 o 
   0  18   4       11.10       10.84      1.52 o 
   1  18   4        2.51        3.14      1.43 o 
   2  18   4        2.19        1.53      1.56 o 
  -9   0   5        5.68        5.37      2.58 o 
  -7   0   5        4.42       -2.87      4.86 o 
  -5   0   5      297.09      324.53     10.00 o 
  -3   0   5       43.97       63.17      3.75 o 
  -1   0   5      229.59      167.76      7.58 o 
   1   0   5     4515.20     4467.90     64.95 o 
   3   0   5      789.77      936.47     13.88 o 
   5   0   5       11.66        6.93      2.27 o 
   7   0   5        5.75       12.43     11.51 o 
   9   0   5       20.56       24.54      2.89 o 
  -9   1   5        1.16       -1.58      1.58 o 
  -8   1   5      176.23      198.10      8.74 o 
  -7   1   5        4.45       -2.53      2.53 o 
  -6   1   5       90.72       85.71      3.30 o 
  -5   1   5      328.84      321.24      6.93 o 
  -4   1   5      146.82      217.22      5.95 o 
  -3   1   5       19.57       25.05      1.50 o 
  -2   1   5     1194.17     1286.86      9.71 o 
  -1   1   5      990.27      942.95      7.32 o 
   0   1   5      280.93      270.13      3.29 o 
   1   1   5      272.23      245.59      3.31 o 
   2   1   5     1838.04     1994.97     14.36 o 
   3   1   5      558.13      628.51      6.89 o 
   4   1   5        0.46        1.60      0.93 o 
   5   1   5      350.83      330.99      5.48 o 
   6   1   5      120.95      138.02      4.88 o 
   7   1   5       32.18       34.14      3.25 o 
   8   1   5      207.45      227.49      7.38 o 
   9   1   5       54.65       61.80      4.29 o 
  -9   2   5       28.82       29.32      2.33 o 
  -8   2   5        0.10       -0.20      2.41 o 
  -7   2   5       10.26        7.36      2.69 o 
  -6   2   5       22.64       19.76      1.67 o 
  -5   2   5      512.10      540.53     10.88 o 
  -4   2   5       52.09       50.45      3.08 o 
  -3   2   5      293.54      264.14      5.90 o 
  -2   2   5     1059.17     1073.96      9.90 o 
  -1   2   5      256.88      236.14      3.25 o 
   0   2   5      152.21      154.96      2.47 o 
   1   2   5     1505.58     1513.70      8.96 o 
   2   2   5      204.76      207.80      3.50 o 
   3   2   5      146.09      124.05      3.20 o 
   4   2   5      158.97      160.71      4.47 o 
   5   2   5      723.24      720.99      7.50 o 
   6   2   5      191.82      181.25      4.76 o 
   7   2   5      260.24      260.34      7.58 o 
   8   2   5        7.16        9.02      3.22 o 
   9   2   5       29.91       34.25      3.59 o 
  -9   3   5        0.04        0.22      1.19 o 
  -8   3   5       83.38       89.94      5.90 o 
  -7   3   5       68.07       62.77      5.27 o 
  -6   3   5      759.40      738.92     18.95 o 
  -5   3   5      397.78      443.20      6.88 o 
  -4   3   5       91.67      117.50      4.00 o 
  -3   3   5      112.65      126.17      4.24 o 
  -2   3   5       52.36       54.75      2.18 o 
  -1   3   5      415.25      470.52      4.80 o 
   0   3   5      319.70      380.51      4.03 o 
   1   3   5     2770.20     2725.99     22.27 o 
   2   3   5     2017.32     2078.29     18.17 o 
   3   3   5       13.63       13.02      1.22 o 
   4   3   5        7.46        4.56      1.15 o 
   5   3   5      103.13       95.51      2.92 o 
   6   3   5       13.97        8.09      2.04 o 
   7   3   5       11.74       16.07      3.38 o 
   8   3   5       52.36       54.94      6.06 o 
   9   3   5       36.82       42.08      3.86 o 
  -9   4   5       26.24       28.55      2.13 o 
  -8   4   5        3.27        9.17      4.07 o 
  -7   4   5        1.75        0.21      1.66 o 
  -6   4   5       58.13       68.79      3.08 o 
  -5   4   5      251.34      241.55      4.78 o 
  -4   4   5        3.59        0.86      1.30 o 
  -3   4   5      130.55      124.34      4.28 o 
  -2   4   5     4697.48     4852.42     37.60 o 
  -1   4   5       90.41       91.63      2.38 o 
   0   4   5      168.33      182.72      2.77 o 
   1   4   5     1716.64     1768.74     12.49 o 
   2   4   5      467.36      511.99      8.20 o 
   3   4   5        4.54        4.41      1.04 o 
   4   4   5      308.85      314.88      6.47 o 
   5   4   5      532.31      548.68      8.26 o 
   6   4   5      409.61      366.49      9.33 o 
   7   4   5       59.62       51.64      3.81 o 
   8   4   5        9.98       11.07      2.26 o 
   9   4   5       28.23       35.80      3.52 o 
  -9   5   5       12.14       10.28      1.80 o 
  -8   5   5       49.33       47.57      4.36 o 
  -7   5   5      158.95      169.75      8.54 o 
  -6   5   5      568.30      560.19     12.66 o 
  -5   5   5      101.45       95.82      2.78 o 
  -4   5   5      169.32      163.20      4.76 o 
  -3   5   5        1.20        1.99      1.06 o 
  -2   5   5     1573.82     1746.32     12.17 o 
  -1   5   5     7135.49     7445.44     24.77 o 
   0   5   5      255.79      301.44      6.60 o 
   1   5   5      641.23      604.64      6.22 o 
   2   5   5     1221.41     1311.26      8.90 o 
   3   5   5      235.46      246.05      5.66 o 
   4   5   5      131.12      120.55      4.96 o 
   5   5   5       18.67       15.47      2.00 o 
   6   5   5       13.54        9.97      2.26 o 
   7   5   5        7.63       11.19      2.52 o 
   8   5   5       31.03       36.84      3.15 o 
   9   5   5       38.25       40.02      3.36 o 
  -9   6   5       34.70       37.00      3.03 o 
  -8   6   5       15.32       18.85      2.89 o 
  -7   6   5       30.45       34.31      3.60 o 
  -6   6   5       23.01       24.15      2.95 o 
  -5   6   5       11.40        9.13      1.21 o 
  -4   6   5       43.75       47.10      2.48 o 
  -3   6   5       48.11       59.32      2.77 o 
  -2   6   5       29.05       31.92      1.78 o 
  -1   6   5      750.48      831.55      7.87 o 
   0   6   5      299.21      349.07      5.54 o 
   1   6   5       25.21       23.08      1.77 o 
   2   6   5       21.78       12.69      1.43 o 
   3   6   5       18.89       23.02      2.13 o 
   4   6   5     1278.22     1216.24     12.19 o 
   5   6   5      402.01      390.07      7.12 o 
   6   6   5       17.82       18.65      2.83 o 
   7   6   5       28.13       21.11      2.79 o 
   8   6   5       10.91       13.63      2.18 o 
   9   6   5       19.38       22.49      2.38 o 
  -9   7   5        0.34       -0.24      1.33 o 
  -8   7   5       80.66       82.17      4.70 o 
  -7   7   5      102.04      100.87      4.45 o 
  -6   7   5      114.50      116.00      5.10 o 
  -5   7   5       15.10       23.02      1.54 o 
  -4   7   5        4.24        3.32      0.81 o 
  -3   7   5        1.81        3.61      1.22 o 
  -2   7   5        0.66        0.62      0.76 o 
  -1   7   5     2056.78     2301.49     22.09 o 
   0   7   5      173.95      188.77      5.55 o 
   1   7   5      353.90      325.77      5.99 o 
   2   7   5        7.77        5.36      1.31 o 
   3   7   5       25.20       23.30      2.09 o 
   4   7   5      164.69      167.73      4.00 o 
   5   7   5       53.59       60.44      3.45 o 
   6   7   5       24.77       25.70      3.03 o 
   7   7   5       16.96       16.53      2.71 o 
   8   7   5        1.16        2.58      2.02 o 
  -8   8   5       38.43       33.94      3.09 o 
  -7   8   5       22.26       26.56      2.53 o 
  -6   8   5       23.24       19.95      2.61 o 
  -5   8   5      193.99      171.77      4.72 o 
  -4   8   5       61.17       71.93      2.27 o 
  -3   8   5       45.47       48.82      2.21 o 
  -2   8   5      564.83      585.11     13.94 o 
  -1   8   5        2.28        1.08      1.41 o 
   0   8   5      251.67      225.04      6.39 o 
   1   8   5       23.46       36.34      2.91 o 
   2   8   5      170.07      176.85      6.12 o 
   3   8   5        0.04       -0.62      1.17 o 
   4   8   5     1197.75     1155.24     10.50 o 
   5   8   5       17.93       13.05      3.41 o 
   6   8   5       94.17       86.14      4.66 o 
   7   8   5        0.48        1.25      1.07 o 
   8   8   5       17.58       14.56      1.87 o 
  -8   9   5       12.49       10.42      1.78 o 
  -7   9   5       47.09       41.74      3.47 o 
  -6   9   5        1.55        3.45      1.76 o 
  -5   9   5        3.96        2.22      1.52 o 
  -4   9   5       13.35       10.94      2.61 o 
  -3   9   5        5.68        6.91      1.37 o 
  -2   9   5       10.79       14.22      1.65 o 
  -1   9   5     1773.26     1773.80     18.21 o 
   0   9   5      135.50      136.88      5.36 o 
   1   9   5      639.14      671.84     11.88 o 
   2   9   5        3.88        2.57      1.18 o 
   3   9   5      164.32      185.05      4.34 o 
   4   9   5       60.35       59.56      3.49 o 
   5   9   5        8.99       11.00      1.83 o 
   6   9   5        8.16        8.08      1.94 o 
   7   9   5        4.01        4.84      1.23 o 
   8   9   5        1.14       -0.86      1.05 o 
  -8  10   5        1.10        2.47      1.56 o 
  -7  10   5       14.31       14.47      2.34 o 
  -6  10   5       14.41        9.63      1.88 o 
  -5  10   5        0.98        2.98      1.71 o 
  -4  10   5       11.33        9.33      1.72 o 
  -3  10   5        3.51        3.19      1.17 o 
  -2  10   5      514.35      535.32     14.40 o 
  -1  10   5      171.66      176.89      4.17 o 
   0  10   5        8.64       13.72      1.80 o 
   1  10   5        9.57        7.25      1.24 o 
   2  10   5      254.92      229.28      4.43 o 
   3  10   5        8.62       12.12      1.65 o 
   4  10   5      179.09      178.81      5.21 o 
   5  10   5       32.95       35.18      3.39 o 
   6  10   5      240.23      246.81      5.86 o 
   7  10   5       13.24       12.82      2.02 o 
  -7  11   5        4.63        5.50      1.60 o 
  -6  11   5       44.75       54.63      3.21 o 
  -5  11   5       75.80       75.73      3.55 o 
  -4  11   5        2.21        2.20      1.42 o 
  -3  11   5       47.78       47.86      2.77 o 
  -2  11   5       31.43       28.60      1.96 o 
  -1  11   5      568.24      552.91      8.25 o 
   0  11   5        4.53        6.13      1.31 o 
   1  11   5      971.32      998.98     12.32 o 
   2  11   5      298.87      304.45      5.64 o 
   3  11   5      114.58      122.87      3.68 o 
   4  11   5        4.68        3.38      0.93 o 
   5  11   5        9.79       13.60      2.40 o 
   6  11   5        2.77        3.07      1.89 o 
   7  11   5        0.17        2.28      1.75 o 
  -7  12   5        1.82        2.62      1.08 o 
  -6  12   5       12.35       12.81      2.30 o 
  -5  12   5        0.32       -0.79      1.84 o 
  -4  12   5        3.17        5.43      1.56 o 
  -3  12   5        0.92        2.48      1.52 o 
  -2  12   5      157.50      154.73      4.55 o 
  -1  12   5        4.22        1.73      2.71 o 
   0  12   5       24.49       21.74      2.16 o 
   1  12   5      191.74      182.14      5.39 o 
   2  12   5       81.49       68.76      3.95 o 
   3  12   5      124.84      120.99      3.97 o 
   4  12   5       27.40       22.92      2.34 o 
   5  12   5       16.85       15.45      1.68 o 
   6  12   5       59.42       56.14      3.80 o 
  -6  13   5       12.75       13.54      1.96 o 
  -5  13   5       33.45       32.79      2.67 o 
  -4  13   5       29.73       37.05      2.90 o 
  -3  13   5       14.06       15.99      1.70 o 
  -2  13   5       40.03       35.47      2.41 o 
  -1  13   5       85.34       84.48      4.77 o 
   0  13   5        0.46        0.69      1.87 o 
   1  13   5      361.43      370.47      8.51 o 
   2  13   5        5.74        3.33      1.41 o 
   3  13   5        0.16        1.50      1.27 o 
   4  13   5        1.14        0.98      2.13 o 
   5  13   5       26.43       29.08      3.54 o 
   6  13   5       10.09        8.95      2.16 o 
  -6  14   5        0.08        1.12      0.99 o 
  -5  14   5        0.68        0.77      1.14 o 
  -4  14   5        9.03        7.26      1.92 o 
  -3  14   5        0.29       -1.61      1.64 o 
  -2  14   5        0.49        2.36      1.47 o 
  -1  14   5       45.29       46.62      4.13 o 
   0  14   5       36.77       35.61      3.51 o 
   1  14   5       52.01       51.64      3.38 o 
   2  14   5      103.34      101.53      5.18 o 
   3  14   5       24.82       29.56      2.66 o 
   4  14   5        3.01        1.71      1.57 o 
   5  14   5       49.07       51.59      5.44 o 
   6  14   5       30.35       23.47      2.58 o 
  -5  15   5       13.07       12.91      1.32 o 
  -4  15   5       12.07       10.81      1.59 o 
  -3  15   5        1.94        0.85      1.01 o 
  -2  15   5        2.78        1.13      1.37 o 
  -1  15   5       28.64       23.54      2.97 o 
   0  15   5       60.39       58.45      5.33 o 
   1  15   5       47.60       46.00      3.57 o 
   2  15   5        2.57        4.05      2.28 o 
   3  15   5       20.26       21.18      2.46 o 
   4  15   5        1.10        0.48      2.30 o 
   5  15   5       20.17       17.32      2.87 o 
  -4  16   5       15.07       12.94      1.18 o 
  -3  16   5       29.50       30.53      2.00 o 
  -2  16   5        1.73        0.38      1.28 o 
  -1  16   5        5.90        5.12      1.74 o 
   0  16   5       21.14       18.45      3.38 o 
   1  16   5        5.82        7.35      2.23 o 
   2  16   5        0.78       -1.28      1.28 o 
   3  16   5       15.32       11.19      1.60 o 
   4  16   5        9.45        6.60      1.32 o 
  -3  17   5        1.60        4.65      1.32 o 
  -2  17   5       13.08        7.67      1.64 o 
  -1  17   5        0.28       -1.46      1.46 o 
   0  17   5        0.16        0.61      1.20 o 
   1  17   5        8.48        6.24      1.43 o 
   2  17   5       34.62       34.33      2.77 o 
   3  17   5        1.72        3.42      1.76 o 
  -1  18   5        4.80        4.06      1.29 o 
   0  18   5        0.84       -1.11      2.02 o 
   1  18   5        9.02        3.91      2.32 o 
  -8   0   6       24.62       29.85      5.81 o 
  -6   0   6       15.24       14.19      2.09 o 
  -4   0   6      186.33      153.92      6.49 o 
  -2   0   6     1653.61     1539.04     16.03 o 
   0   0   6     1456.20     1437.76     12.75 o 
   2   0   6     4959.56     4896.66     85.38 o 
   4   0   6     1273.61     1322.90     19.05 o 
   6   0   6     2882.81     2808.95     46.47 o 
   8   0   6       98.94       93.31      6.65 o 
  -9   1   6        2.52        0.49      1.24 o 
  -8   1   6        3.55        4.77      3.92 o 
  -7   1   6       19.84       18.77      3.57 o 
  -6   1   6        2.69        3.08      1.34 o 
  -5   1   6      112.19       92.62      3.05 o 
  -4   1   6       73.58       93.50      4.12 o 
  -3   1   6        0.35        2.20      1.15 o 
  -2   1   6       18.17       17.24      1.36 o 
  -1   1   6      272.43      284.32      4.06 o 
   0   1   6     1703.89     1663.77     12.19 o 
   1   1   6       13.65        9.08      0.99 o 
   2   1   6       17.25       15.46      1.71 o 
   3   1   6       79.76       56.44      2.83 o 
   4   1   6       49.70       47.49      2.76 o 
   5   1   6       20.10       14.59      1.56 o 
   6   1   6       32.28       33.34      2.93 o 
   7   1   6      106.72      110.40      5.04 o 
   8   1   6        0.35       -0.15      1.08 o 
   9   1   6       29.53       30.90      2.71 o 
  -9   2   6        0.83       -0.29      1.20 o 
  -8   2   6       30.36       32.37      4.10 o 
  -7   2   6        8.73        6.52      2.80 o 
  -6   2   6      103.36       86.03      3.91 o 
  -5   2   6      233.43      236.62      4.11 o 
  -4   2   6       82.85       71.17      3.74 o 
  -3   2   6      562.64      560.60     11.26 o 
  -2   2   6      355.43      317.94      5.90 o 
  -1   2   6     1855.46     1928.08     13.01 o 
   0   2   6     1635.69     1622.07      9.34 o 
   1   2   6      264.96      266.44      4.00 o 
   2   2   6       42.18       39.09      2.18 o 
   3   2   6      317.15      351.17      6.63 o 
   4   2   6     1573.12     1579.69     17.74 o 
   5   2   6      110.59      119.86      3.58 o 
   6   2   6      482.86      464.88      8.90 o 
   7   2   6       37.55       34.45      3.64 o 
   8   2   6       38.80       31.30      4.68 o 
   9   2   6        1.02        0.40      1.26 o 
  -9   3   6        1.90        3.53      1.21 o 
  -8   3   6       40.50       43.12      4.18 o 
  -7   3   6       55.21       43.56      4.83 o 
  -6   3   6      204.74      197.30      7.44 o 
  -5   3   6      918.88      883.10     15.34 o 
  -4   3   6      162.08      182.20      6.19 o 
  -3   3   6       59.56       81.19      3.59 o 
  -2   3   6      997.87     1010.30      9.29 o 
  -1   3   6      266.35      349.34      4.44 o 
   0   3   6     3614.05     3710.30     16.05 o 
   1   3   6       28.18       35.10      1.68 o 
   2   3   6     2344.79     2423.49     15.75 o 
   3   3   6      252.80      239.51      4.91 o 
   4   3   6        3.23        3.18      1.29 o 
   5   3   6      121.21      132.01      3.40 o 
   6   3   6      156.38      160.36      5.07 o 
   7   3   6       85.28       86.75      4.50 o 
   8   3   6       19.76       32.17      4.68 o 
   9   3   6       46.90       45.78      3.56 o 
  -9   4   6       12.11       13.38      1.57 o 
  -8   4   6        9.73       13.97      3.08 o 
  -7   4   6       21.96       16.96      2.81 o 
  -6   4   6      218.92      199.81      5.56 o 
  -5   4   6      252.46      237.45      4.29 o 
  -4   4   6      237.91      255.20      6.04 o 
  -3   4   6        4.96        3.91      1.29 o 
  -2   4   6        3.73       10.49      1.32 o 
  -1   4   6      413.57      417.27      5.06 o 
   0   4   6      109.52      114.13      3.18 o 
   1   4   6      258.92      246.93      4.18 o 
   2   4   6       12.41       10.55      1.14 o 
   3   4   6       47.25       52.61      2.85 o 
   4   4   6     1212.39     1213.13     11.95 o 
   5   4   6        4.73        5.18      1.50 o 
   6   4   6     1358.05     1270.02     17.14 o 
   7   4   6       17.25       11.90      2.37 o 
   8   4   6        1.72        1.02      2.52 o 
   9   4   6       10.38       12.91      2.03 o 
  -9   5   6        0.06        0.01      2.03 o 
  -8   5   6      155.39      171.21      7.00 o 
  -7   5   6      206.04      200.50      9.52 o 
  -6   5   6      107.81      116.87      5.08 o 
  -5   5   6       60.69       52.31      2.12 o 
  -4   5   6      313.58      317.23      5.75 o 
  -3   5   6       37.52       42.89      2.42 o 
  -2   5   6      186.26      207.31      3.99 o 
  -1   5   6      182.23      184.45      3.53 o 
   0   5   6      744.06      779.12      8.39 o 
   1   5   6      144.25      124.84      3.14 o 
   2   5   6      420.92      428.80      5.98 o 
   3   5   6       99.64      104.10      4.49 o 
   4   5   6      140.12      143.23      3.53 o 
   5   5   6      509.32      509.92      8.30 o 
   6   5   6        2.93        2.48      2.04 o 
   7   5   6       39.39       38.67      3.19 o 
   8   5   6       16.68       22.17      3.89 o 
  -9   6   6       31.31       26.47      2.36 o 
  -8   6   6        0.37        1.88      1.85 o 
  -7   6   6       20.72       20.31      2.68 o 
  -6   6   6       11.66       12.97      2.19 o 
  -5   6   6       24.83       20.22      1.38 o 
  -4   6   6       48.37       52.77      2.03 o 
  -3   6   6      372.70      409.86      7.20 o 
  -2   6   6      216.48      260.05      4.24 o 
  -1   6   6     1583.03     1641.41     10.96 o 
   0   6   6       89.27       91.91      3.17 o 
   1   6   6      295.80      258.46      8.21 o 
   2   6   6       65.72       78.45      3.20 o 
   3   6   6      210.26      208.98      6.74 o 
   4   6   6      233.36      231.90      4.48 o 
   5   6   6      268.71      265.45      8.07 o 
   6   6   6      159.94      157.86      6.35 o 
   7   6   6       24.43       24.05      3.01 o 
   8   6   6        4.00        1.95      2.41 o 
  -8   7   6       57.58       57.28      3.74 o 
  -7   7   6       72.69       66.82      3.71 o 
  -6   7   6      111.90      123.00      4.50 o 
  -5   7   6      313.78      290.98      5.81 o 
  -4   7   6      159.66      168.34      3.62 o 
  -3   7   6       39.41       34.28      1.70 o 
  -2   7   6      954.08      993.36     12.52 o 
  -1   7   6        0.21        3.51      4.23 o 
   0   7   6       46.63       51.52      3.20 o 
   1   7   6      174.02      171.33      4.63 o 
   2   7   6      295.96      308.57      6.46 o 
   3   7   6      242.51      236.33      5.10 o 
   4   7   6       77.65       73.63      2.83 o 
   5   7   6       17.02       13.91      2.52 o 
   6   7   6      238.90      234.11      6.37 o 
   7   7   6       10.24        7.28      2.19 o 
   8   7   6       27.14       27.39      3.49 o 
  -8   8   6        0.73        1.23      0.99 o 
  -7   8   6        0.63        2.11      1.51 o 
  -6   8   6        0.13       -1.01      1.45 o 
  -5   8   6       77.20       71.47      3.07 o 
  -4   8   6       51.53       53.56      2.19 o 
  -3   8   6      827.95      816.76      7.19 o 
  -2   8   6       19.58       15.88      2.90 o 
  -1   8   6      860.42      911.36     14.26 o 
   0   8   6        0.42        2.73      1.52 o 
   1   8   6      297.39      332.45      8.19 o 
   2   8   6      229.63      229.19      4.87 o 
   3   8   6      580.75      575.08      8.05 o 
   4   8   6      132.68      134.17      4.15 o 
   5   8   6      341.60      362.08      7.98 o 
   6   8   6       11.35        6.99      1.84 o 
   7   8   6       36.56       40.28      3.02 o 
   8   8   6        0.79        2.06      1.53 o 
  -8   9   6       19.68       23.41      2.97 o 
  -7   9   6        1.32       -3.48      3.48 o 
  -6   9   6       38.03       43.42      2.67 o 
  -5   9   6       14.49       15.62      1.70 o 
  -4   9   6      143.07      140.51      4.32 o 
  -3   9   6      294.72      264.86      5.42 o 
  -2   9   6       16.22       16.61      1.92 o 
  -1   9   6      181.62      184.35      4.88 o 
   0   9   6       31.86       21.40      2.13 o 
   1   9   6       76.77       72.71      2.67 o 
   2   9   6      229.17      226.10      4.36 o 
   3   9   6       84.07       90.90      3.59 o 
   4   9   6      106.89       97.67      4.58 o 
   5   9   6      259.59      266.00      7.68 o 
   6   9   6       21.85       18.74      2.18 o 
   7   9   6        0.42        1.35      1.43 o 
  -8  10   6        5.02        1.85      1.48 o 
  -7  10   6        0.23        1.47      1.48 o 
  -6  10   6       80.77       80.90      3.92 o 
  -5  10   6       19.12       21.52      2.18 o 
  -4  10   6        2.41        6.08      1.50 o 
  -3  10   6      391.91      405.01      7.85 o 
  -2  10   6      537.36      502.62      8.67 o 
  -1  10   6     2210.39     2231.69     22.68 o 
   0  10   6       63.57       60.52      2.51 o 
   1  10   6      199.72      207.47      4.33 o 
   2  10   6       70.43       63.84      2.69 o 
   3  10   6      157.89      163.54      4.52 o 
   4  10   6      104.64      107.81      4.76 o 
   5  10   6      143.88      128.76      5.64 o 
   6  10   6        2.57       -0.58      1.58 o 
   7  10   6       50.22       47.98      2.54 o 
  -7  11   6        5.26        4.75      1.89 o 
  -6  11   6       10.95       13.60      1.88 o 
  -5  11   6       34.79       35.26      2.92 o 
  -4  11   6       12.78       14.88      2.02 o 
  -3  11   6        0.88        1.03      1.80 o 
  -2  11   6      207.07      212.66      5.90 o 
  -1  11   6      108.92      130.33      4.23 o 
   0  11   6      513.06      521.95      8.01 o 
   1  11   6       33.41       32.52      2.09 o 
   2  11   6        0.76       -0.73      1.21 o 
   3  11   6       10.57        5.77      2.07 o 
   4  11   6        3.37        3.60      1.10 o 
   5  11   6       47.82       51.95      3.82 o 
   6  11   6        9.20        9.41      2.44 o 
  -7  12   6        0.38        0.06      1.50 o 
  -6  12   6       25.83       28.62      2.19 o 
  -5  12   6        1.40        2.02      1.51 o 
  -4  12   6        8.61       13.40      1.77 o 
  -3  12   6       57.65       65.00      2.85 o 
  -2  12   6        1.93        2.77      1.15 o 
  -1  12   6      458.64      460.46      9.54 o 
   0  12   6        0.86       -0.32      1.20 o 
   1  12   6       15.80       18.84      2.46 o 
   2  12   6        0.57       -0.05      1.36 o 
   3  12   6       67.46       63.72      2.93 o 
   4  12   6        1.94        3.15      1.83 o 
   5  12   6       75.62       80.80      5.05 o 
   6  12   6       26.33       29.70      2.72 o 
  -6  13   6       34.67       37.98      2.46 o 
  -5  13   6       35.04       32.17      2.45 o 
  -4  13   6       42.15       43.64      3.08 o 
  -3  13   6        0.15        1.97      1.37 o 
  -2  13   6       14.91       17.23      3.04 o 
  -1  13   6       57.84       61.33      3.75 o 
   0  13   6       38.80       33.07      2.75 o 
   1  13   6      123.03      132.94      5.13 o 
   2  13   6      235.89      239.25      6.83 o 
   3  13   6       24.03       20.15      2.29 o 
   4  13   6       10.13       11.66      2.66 o 
   5  13   6       14.49        7.64      3.07 o 
   6  13   6        7.38        4.71      1.91 o 
  -6  14   6        0.06       -1.10      1.21 o 
  -5  14   6        6.38        3.91      1.18 o 
  -4  14   6        0.77        0.33      1.28 o 
  -3  14   6       17.31       22.62      2.07 o 
  -2  14   6        5.20        3.82      1.84 o 
  -1  14   6       53.26       52.26      3.41 o 
   0  14   6       14.86       18.56      2.78 o 
   1  14   6       52.56       51.19      3.72 o 
   2  14   6       58.54       65.03      3.61 o 
   3  14   6        4.44        4.56      1.25 o 
   4  14   6       11.33        8.89      2.12 o 
   5  14   6        6.24        6.04      2.53 o 
  -5  15   6       10.67        9.34      1.74 o 
  -4  15   6        3.81        3.47      1.15 o 
  -3  15   6        0.05       -1.18      1.18 o 
  -2  15   6        3.61        1.69      1.23 o 
  -1  15   6       29.72       28.06      4.07 o 
   0  15   6       24.18       22.57      4.19 o 
   1  15   6        4.17        3.46      1.73 o 
   2  15   6        0.66        2.09      2.91 o 
   3  15   6       16.10       23.70      1.96 o 
   4  15   6       20.63       17.73      3.42 o 
   5  15   6        0.32        0.85      1.38 o 
  -4  16   6        1.99        1.62      1.29 o 
  -3  16   6        2.07        0.77      1.15 o 
  -2  16   6       15.39       14.43      1.92 o 
  -1  16   6       10.68       11.57      2.29 o 
   0  16   6        0.37       -1.67      1.67 o 
   1  16   6        7.35        7.71      1.64 o 
   2  16   6        0.08        1.38      0.99 o 
   3  16   6        0.02        2.10      1.31 o 
  -3  17   6        0.87        1.62      1.70 o 
  -2  17   6       13.42       14.89      3.15 o 
  -1  17   6        4.41        2.98      3.42 o 
   0  17   6        6.21        4.28      1.19 o 
   1  17   6        0.17        0.21      1.02 o 
   2  17   6       16.23       19.96      2.81 o 
  -9   0   7        5.94        6.88      2.54 o 
  -7   0   7      122.84       97.71      9.53 o 
  -5   0   7        0.74       -1.59      1.59 o 
  -3   0   7      677.13      647.64     12.30 o 
  -1   0   7     3998.14     3988.38     60.59 o 
   1   0   7      457.80      410.58      6.78 o 
   3   0   7       39.44       45.80      3.95 o 
   5   0   7        5.84        3.56      2.60 o 
   7   0   7      313.05      324.51     15.10 o 
  -9   1   7        1.93        1.92      1.02 o 
  -8   1   7        9.10        5.60      2.46 o 
  -7   1   7        9.88       13.81      3.20 o 
  -6   1   7      386.88      370.75     10.65 o 
  -5   1   7        0.51       -1.31      1.47 o 
  -4   1   7       59.67       50.67      3.21 o 
  -3   1   7      378.50      354.03      6.52 o 
  -2   1   7       18.24       21.90      1.54 o 
  -1   1   7      315.91      304.02      7.33 o 
   0   1   7      353.32      350.68      4.62 o 
   1   1   7       52.98       62.10      2.55 o 
   2   1   7      795.01      729.85      9.57 o 
   3   1   7       36.70       41.59      2.64 o 
   4   1   7      664.44      636.40      8.78 o 
   5   1   7        0.68        1.61      1.34 o 
   6   1   7      946.17      885.55     15.87 o 
   7   1   7        5.21        4.93      1.99 o 
   8   1   7        2.96        4.40      2.07 o 
  -9   2   7        4.60        3.90      1.10 o 
  -8   2   7       24.00       23.05      3.27 o 
  -7   2   7       64.69       63.73      5.40 o 
  -6   2   7       60.33       59.85      3.38 o 
  -5   2   7       29.51       20.20      1.31 o 
  -4   2   7        0.05        5.11      1.79 o 
  -3   2   7     1587.44     1624.94     20.59 o 
  -2   2   7       36.91       37.12      3.73 o 
  -1   2   7     1517.13     1383.20     14.99 o 
   0   2   7      232.12      202.32      3.99 o 
   1   2   7      127.61      136.94      3.15 o 
   2   2   7      294.10      276.33      5.63 o 
   3   2   7      148.95      151.90      4.81 o 
   4   2   7        0.13        1.16      1.12 o 
   5   2   7      791.72      833.74      9.36 o 
   6   2   7      113.99      102.70      6.06 o 
   7   2   7      239.49      234.22      6.85 o 
   8   2   7       12.91       14.13      3.37 o 
  -9   3   7        8.20        8.83      1.24 o 
  -8   3   7        3.93        0.48      2.01 o 
  -7   3   7        2.16        0.54      1.82 o 
  -6   3   7        3.92        3.16      1.58 o 
  -5   3   7        1.63        1.24      0.84 o 
  -4   3   7        2.15        1.41      1.12 o 
  -3   3   7      124.74      129.38      4.63 o 
  -2   3   7      812.40      862.04     10.07 o 
  -1   3   7      616.27      661.57      6.41 o 
   0   3   7      474.58      544.40      7.78 o 
   1   3   7       68.16       64.27      2.59 o 
   2   3   7      300.58      353.10      6.50 o 
   3   3   7      114.11      134.71      4.56 o 
   4   3   7     1589.35     1516.09     11.13 o 
   5   3   7       26.82       25.19      1.89 o 
   6   3   7      113.31      113.70      4.28 o 
   7   3   7        2.56        0.80      3.10 o 
   8   3   7       13.81       16.89      3.35 o 
  -9   4   7        0.25        0.31      0.82 o 
  -8   4   7       39.84       34.15      5.32 o 
  -7   4   7      174.08      148.76      7.34 o 
  -6   4   7       31.81       34.63      2.31 o 
  -5   4   7      120.90      128.12      3.27 o 
  -4   4   7       71.16       68.22      2.22 o 
  -3   4   7       50.03       48.07      3.00 o 
  -2   4   7       68.87       94.07      2.78 o 
  -1   4   7      479.91      528.33      5.97 o 
   0   4   7      434.84      382.88      6.72 o 
   1   4   7     1341.92     1291.60     10.19 o 
   2   4   7      138.35      170.00      4.69 o 
   3   4   7      570.30      589.77      8.29 o 
   4   4   7      613.55      625.27      7.41 o 
   5   4   7        2.63        4.49      1.67 o 
   6   4   7        0.77       -1.68      2.23 o 
   7   4   7       12.18       19.90      2.45 o 
   8   4   7       29.69       28.42      4.00 o 
  -9   5   7        0.47       -0.73      0.98 o 
  -8   5   7        0.74        3.38      2.17 o 
  -7   5   7      130.40      130.67     10.56 o 
  -6   5   7      117.96      106.62      4.29 o 
  -5   5   7      100.19      105.03      2.99 o 
  -4   5   7       22.68       23.48      1.44 o 
  -3   5   7      100.15       98.14      3.74 o 
  -2   5   7      100.65       97.94      2.92 o 
  -1   5   7      122.73      110.92      3.57 o 
   0   5   7      130.32      158.54      4.18 o 
   1   5   7      147.21      153.86      3.74 o 
   2   5   7        6.48        7.45      1.44 o 
   3   5   7      796.15      776.51     11.67 o 
   4   5   7     1292.07     1248.32     15.17 o 
   5   5   7       27.15       21.63      2.11 o 
   6   5   7      140.02      137.66      5.88 o 
   7   5   7        0.09        0.38      1.66 o 
   8   5   7       27.26       25.99      3.93 o 
  -8   6   7       44.46       59.28      3.89 o 
  -7   6   7       58.55       57.63      3.56 o 
  -6   6   7       35.13       37.55      2.64 o 
  -5   6   7       11.80       11.37      1.86 o 
  -4   6   7       20.30       21.62      1.66 o 
  -3   6   7        2.38        1.64      0.78 o 
  -2   6   7      295.46      293.82      5.97 o 
  -1   6   7       83.19       62.43      2.82 o 
   0   6   7      270.54      314.77      6.01 o 
   1   6   7      581.63      551.99     10.04 o 
   2   6   7        8.19        3.16      1.64 o 
   3   6   7      219.63      205.49      4.32 o 
   4   6   7      514.30      528.41      7.74 o 
   5   6   7       47.29       38.59      2.89 o 
   6   6   7      158.89      175.84      6.56 o 
   7   6   7        4.60        3.14      2.65 o 
   8   6   7        3.44        1.85      2.04 o 
  -8   7   7        1.73        1.51      1.40 o 
  -7   7   7      109.84      121.49      4.63 o 
  -6   7   7        2.30        0.72      1.36 o 
  -5   7   7      327.87      318.59      7.33 o 
  -4   7   7       12.02       10.94      1.21 o 
  -3   7   7       18.08       22.35      1.66 o 
  -2   7   7      225.88      248.99     10.15 o 
  -1   7   7      196.98      211.83      7.41 o 
   0   7   7       34.29       38.13      2.94 o 
   1   7   7      102.45      107.43      4.54 o 
   2   7   7       60.77       57.26      2.39 o 
   3   7   7      549.96      539.66      7.04 o 
   4   7   7       25.49       28.41      2.10 o 
   5   7   7        1.35        0.83      1.63 o 
   6   7   7       12.04       10.55      1.82 o 
   7   7   7        7.09        5.16      1.63 o 
   8   7   7        5.96       11.16      2.21 o 
  -8   8   7       34.23       41.61      3.88 o 
  -7   8   7        7.40       11.44      1.85 o 
  -6   8   7        0.26        0.31      1.36 o 
  -5   8   7       15.08       18.53      2.11 o 
  -4   8   7       87.55       96.17      3.34 o 
  -3   8   7      348.62      340.10      5.42 o 
  -2   8   7     1717.35     1759.01     12.67 o 
  -1   8   7        5.93        1.47      1.08 o 
   0   8   7      438.59      441.33      9.55 o 
   1   8   7       24.38       22.12      1.64 o 
   2   8   7      194.17      200.80      6.12 o 
   3   8   7       58.71       54.66      2.71 o 
   4   8   7      599.78      603.86      9.26 o 
   5   8   7       24.22       22.57      2.68 o 
   6   8   7      205.47      208.94      5.64 o 
   7   8   7        1.63       -1.48      5.17 o 
  -8   9   7        2.43       -0.68      1.18 o 
  -7   9   7       56.06       58.72      3.99 o 
  -6   9   7        3.66        1.21      1.44 o 
  -5   9   7       41.77       47.76      2.60 o 
  -4   9   7       15.49       10.21      1.55 o 
  -3   9   7       19.57       17.16      2.46 o 
  -2   9   7      432.01      408.43      6.43 o 
  -1   9   7       30.37       21.46      1.50 o 
   0   9   7      356.31      362.73      8.16 o 
   1   9   7        1.67        4.91      1.27 o 
   2   9   7       88.52       83.95      3.65 o 
   3   9   7      131.15      122.51      4.93 o 
   4   9   7      128.96      133.02      5.52 o 
   5   9   7        6.03        4.09      1.41 o 
   6   9   7        1.09        2.39      1.33 o 
   7   9   7       12.25       13.14      2.20 o 
  -7  10   7       16.41       17.03      2.09 o 
  -6  10   7        2.17        3.44      1.63 o 
  -5  10   7        8.33        9.10      1.96 o 
  -4  10   7        9.93        2.44      1.79 o 
  -3  10   7      207.88      211.11      5.56 o 
  -2  10   7       62.37       67.54      3.42 o 
  -1  10   7        7.33        6.55      1.33 o 
   0  10   7      492.89      511.73      7.66 o 
   1  10   7        8.79        6.84      1.17 o 
   2  10   7      208.57      204.48      5.56 o 
   3  10   7       71.67       63.39      3.78 o 
   4  10   7      160.30      164.49      5.80 o 
   5  10   7       88.76       83.12      7.03 o 
   6  10   7       25.67       28.95      2.28 o 
   7  10   7        0.01       29.43      4.12 o 
  -7  11   7       49.19       50.48      4.19 o 
  -6  11   7        0.74       -0.03      1.36 o 
  -5  11   7       40.38       49.63      3.36 o 
  -4  11   7        0.90        5.18      1.22 o 
  -3  11   7      116.96      127.46      4.06 o 
  -2  11   7       89.00       91.18      4.10 o 
  -1  11   7      183.33      172.25      5.18 o 
   0  11   7        8.29       11.01      1.69 o 
   1  11   7      255.35      236.98      6.03 o 
   2  11   7        3.26        2.24      1.07 o 
   3  11   7        0.59       -1.69      1.69 o 
   4  11   7      236.89      247.22     11.36 o 
   5  11   7       34.83       27.82      3.83 o 
   6  11   7        0.60       -1.72      1.72 o 
  -6  12   7        0.28        0.69      1.04 o 
  -5  12   7       11.39        6.64      1.77 o 
  -4  12   7        2.05        0.30      1.27 o 
  -3  12   7        0.48       -0.86      1.24 o 
  -2  12   7       86.35       79.85      3.40 o 
  -1  12   7       73.26       83.36      4.99 o 
   0  12   7      268.98      277.34      6.39 o 
   1  12   7       21.84       31.15      2.40 o 
   2  12   7        0.64        1.84      0.98 o 
   3  12   7       14.87       18.14      1.92 o 
   4  12   7       12.16       11.61      3.07 o 
   5  12   7        1.20        2.08      2.17 o 
   6  12   7        0.63        0.55      1.13 o 
  -6  13   7        3.84        4.02      1.59 o 
  -5  13   7       14.26       12.06      1.66 o 
  -4  13   7        9.51       10.95      1.88 o 
  -3  13   7      127.17      133.68      5.14 o 
  -2  13   7       10.18       10.00      1.56 o 
  -1  13   7        8.30        6.72      2.08 o 
   0  13   7        0.64        1.56      1.08 o 
   1  13   7        2.57        0.31      1.03 o 
   2  13   7       48.70       50.44      3.78 o 
   3  13   7       14.50       11.68      2.07 o 
   4  13   7        6.00        6.34      2.38 o 
   5  13   7       15.98       13.54      3.37 o 
  -5  14   7        7.88        7.73      1.07 o 
  -4  14   7        0.32       -0.72      1.10 o 
  -3  14   7       53.81       47.81      3.08 o 
  -2  14   7        9.86        8.69      1.85 o 
  -1  14   7      213.67      216.04      7.74 o 
   0  14   7       16.98       16.12      2.81 o 
   1  14   7       35.20       30.95      2.87 o 
   2  14   7        0.93       -0.59      1.48 o 
   3  14   7        4.61        4.64      1.30 o 
   4  14   7        2.97        1.09      2.74 o 
   5  14   7       10.63       10.96      2.13 o 
  -4  15   7        3.85        5.23      1.36 o 
  -3  15   7        8.20        9.27      1.38 o 
  -2  15   7        0.28       -1.42      2.76 o 
  -1  15   7        9.01        9.88      2.39 o 
   0  15   7       28.24       31.05      3.11 o 
   1  15   7       48.35       44.87      3.06 o 
   2  15   7       58.03       65.14      3.01 o 
   3  15   7       19.45       17.54      2.25 o 
   4  15   7       14.08       16.37      2.93 o 
  -3  16   7       16.71       20.59      2.08 o 
  -2  16   7        0.04        1.30      1.47 o 
  -1  16   7       30.59       30.34      2.70 o 
   0  16   7       25.88       22.14      2.30 o 
   1  16   7       43.34       47.87      3.07 o 
   2  16   7        7.04        9.23      1.20 o 
   3  16   7        0.20       -1.36      1.36 o 
  -2  17   7        0.07        0.63      1.46 o 
  -1  17   7        0.11        1.53      1.22 o 
   0  17   7        0.09        3.78      1.26 o 
   1  17   7        1.48       -0.61      1.52 o 
  -8   0   8       13.62       12.98      3.99 o 
  -6   0   8     1022.40     1012.17     25.25 o 
  -4   0   8        0.00       -1.27      1.27 o 
  -2   0   8      586.18      528.04     10.74 o 
   0   0   8     1584.21     1558.77     19.25 o 
   2   0   8      452.67      482.03     32.03 o 
   4   0   8      203.91      190.86      5.55 o 
   6   0   8      297.87      267.31     10.07 o 
   8   0   8      184.63      191.58      7.75 o 
  -9   1   8        0.02        0.39      1.01 o 
  -8   1   8        0.17        0.86      1.97 o 
  -7   1   8        5.35        8.97      2.63 o 
  -6   1   8       59.29       48.76      3.44 o 
  -5   1   8      116.53      114.61      3.86 o 
  -4   1   8        7.12        4.27      1.16 o 
  -3   1   8     1373.93     1294.71     19.75 o 
  -2   1   8      207.65      245.50      4.73 o 
  -1   1   8     1493.51     1546.27     12.19 o 
   0   1   8       19.78       17.80      1.80 o 
   1   1   8       44.51       54.62      2.89 o 
   2   1   8      431.66      492.03      8.57 o 
   3   1   8      197.45      223.92      6.19 o 
   4   1   8        0.07       -0.62      1.24 o 
   5   1   8      893.21      814.94     14.55 o 
   6   1   8       49.69       46.48      3.52 o 
   7   1   8       11.65       10.44      2.00 o 
   8   1   8        9.27       12.29      1.52 o 
  -9   2   8       11.04        8.44      1.43 o 
  -8   2   8       36.93       34.94      3.43 o 
  -7   2   8       29.45       26.19      3.75 o 
  -6   2   8      102.71       87.57      4.26 o 
  -5   2   8        1.23        2.61      1.16 o 
  -4   2   8      162.75      159.87      3.40 o 
  -3   2   8       71.54       58.68      3.34 o 
  -2   2   8     1275.99     1309.39     11.86 o 
  -1   2   8      137.52      121.37      3.52 o 
   0   2   8     2019.60     2073.42     24.66 o 
   1   2   8      126.03      133.71      3.92 o 
   2   2   8      264.18      262.90      6.32 o 
   3   2   8       86.81       92.68      4.11 o 
   4   2   8      116.41      119.45      3.35 o 
   5   2   8       16.07       20.25      1.75 o 
   6   2   8       67.01       68.19      4.15 o 
   7   2   8       31.04       37.34      3.05 o 
   8   2   8       74.27       76.99      5.36 o 
  -9   3   8        2.04        0.95      1.13 o 
  -8   3   8        2.78        0.92      2.31 o 
  -7   3   8       17.28       18.08      3.30 o 
  -6   3   8        1.86        3.05      1.98 o 
  -5   3   8       26.79       26.35      1.64 o 
  -4   3   8        7.60        7.10      0.95 o 
  -3   3   8      492.44      474.43     14.10 o 
  -2   3   8       38.77       41.28      2.27 o 
  -1   3   8       77.65       63.69      2.65 o 
   0   3   8      426.72      403.84     11.55 o 
   1   3   8       10.99       16.37      1.62 o 
   2   3   8      168.99      164.98      4.80 o 
   3   3   8      295.13      286.21      6.06 o 
   4   3   8        1.10        1.31      1.83 o 
   5   3   8      922.25      890.18      9.89 o 
   6   3   8       18.93       23.16      2.53 o 
   7   3   8        3.25        2.25      2.71 o 
   8   3   8        0.89        0.30      1.75 o 
  -8   4   8        3.94        2.03      2.00 o 
  -7   4   8        2.35        3.55      2.06 o 
  -6   4   8       30.05       30.20      2.52 o 
  -5   4   8       38.20       39.99      2.36 o 
  -4   4   8       79.04       77.17      2.49 o 
  -3   4   8       78.84       72.79      2.54 o 
  -2   4   8      385.14      376.54      6.54 o 
  -1   4   8      122.76      125.03      3.73 o 
   0   4   8      168.29      157.48      4.20 o 
   1   4   8        7.40        8.78      1.22 o 
   2   4   8       10.85        9.10      1.61 o 
   3   4   8      383.73      355.52      4.95 o 
   4   4   8       14.91        9.41      1.38 o 
   5   4   8       90.85      106.29      4.58 o 
   6   4   8      194.44      183.26      8.49 o 
   7   4   8       56.02       60.30      4.81 o 
   8   4   8       38.65       41.04      4.05 o 
  -8   5   8        0.59       -0.39      2.02 o 
  -7   5   8       10.92       10.45      2.80 o 
  -6   5   8       11.78       11.32      1.76 o 
  -5   5   8       88.86       87.30      4.09 o 
  -4   5   8      156.89      159.08      3.30 o 
  -3   5   8       50.30       38.27      1.78 o 
  -2   5   8       51.23       46.10      2.53 o 
  -1   5   8       15.62        8.74      1.39 o 
   0   5   8      170.02      217.61      5.10 o 
   1   5   8      714.49      734.60      8.49 o 
   2   5   8      640.51      667.36      9.79 o 
   3   5   8      617.39      584.05      6.52 o 
   4   5   8      288.72      288.78      5.85 o 
   5   5   8        2.10        2.51      1.56 o 
   6   5   8       56.16       55.57      3.80 o 
   7   5   8        2.91        1.10      2.22 o 
   8   5   8        0.67       -0.41      1.60 o 
  -8   6   8        0.99        1.86      2.49 o 
  -7   6   8       57.01       63.13      3.91 o 
  -6   6   8        1.16       -1.46      1.46 o 
  -5   6   8       59.33       50.64      3.26 o 
  -4   6   8        1.60        1.65      1.76 o 
  -3   6   8      534.24      553.69      6.34 o 
  -2   6   8       92.82       81.54      2.49 o 
  -1   6   8       24.35       24.46      2.00 o 
   0   6   8        1.59        0.77      1.48 o 
   1   6   8     1239.86     1293.14     11.53 o 
   2   6   8      109.68      101.98      3.45 o 
   3   6   8      372.10      362.46      5.87 o 
   4   6   8       87.87       80.51      3.52 o 
   5   6   8      336.47      315.58      7.42 o 
   6   6   8        7.65       11.43      2.93 o 
   7   6   8       42.15       46.79      3.87 o 
   8   6   8        2.45        1.65      1.64 o 
  -8   7   8        5.64        2.02      1.25 o 
  -7   7   8        2.11        2.50      1.47 o 
  -6   7   8       10.24        8.77      2.09 o 
  -5   7   8       66.09       61.63      2.74 o 
  -4   7   8       21.38       24.57      1.76 o 
  -3   7   8      131.33      109.36      3.20 o 
  -2   7   8        3.06        6.68      1.35 o 
  -1   7   8       75.41       69.96      2.39 o 
   0   7   8       15.97       15.56      1.52 o 
   1   7   8       68.22       75.23      2.69 o 
   2   7   8      657.09      677.01      8.86 o 
   3   7   8      147.15      148.67      4.24 o 
   4   7   8      366.58      364.69      7.17 o 
   5   7   8      161.14      157.99      5.40 o 
   6   7   8      131.35      130.04      5.17 o 
   7   7   8        8.73        6.06      2.56 o 
  -8   8   8        4.76        6.36      1.33 o 
  -7   8   8      101.49      112.78      6.03 o 
  -6   8   8        3.67        4.99      1.60 o 
  -5   8   8       39.88       39.47      2.23 o 
  -4   8   8       48.46       49.65      2.57 o 
  -3   8   8       31.28       35.33      2.26 o 
  -2   8   8       41.08       40.73      2.05 o 
  -1   8   8       74.27       69.52      2.35 o 
   0   8   8      284.30      284.48      4.51 o 
   1   8   8      163.04      178.54      4.58 o 
   2   8   8       25.36       25.82      2.57 o 
   3   8   8       15.84       10.11      2.67 o 
   4   8   8        0.36       -0.61      1.47 o 
   5   8   8      164.77      139.26      5.72 o 
   6   8   8        8.29        2.35      1.52 o 
   7   8   8       67.88       72.24      3.97 o 
  -7   9   8        4.27        5.51      1.41 o 
  -6   9   8       39.80       37.73      2.47 o 
  -5   9   8        1.19       -0.64      1.34 o 
  -4   9   8        1.02        1.27      1.10 o 
  -3   9   8        3.65        2.84      1.23 o 
  -2   9   8        1.82        1.26      0.95 o 
  -1   9   8        5.34        3.83      1.00 o 
   0   9   8       17.56       17.17      1.42 o 
   1   9   8       87.62       81.05      3.54 o 
   2   9   8      766.67      782.68     12.30 o 
   3   9   8       11.61        0.14      2.36 o 
   4   9   8      586.03      620.24     15.83 o 
   5   9   8        8.51       14.21      2.14 o 
   6   9   8      118.15      122.53      4.42 o 
   7   9   8        6.28        4.51      2.83 o 
  -7  10   8       45.95       54.89      3.13 o 
  -6  10   8        2.75        2.87      1.45 o 
  -5  10   8       33.33       36.88      2.64 o 
  -4  10   8        5.65        8.28      1.17 o 
  -3  10   8        3.77        4.74      1.24 o 
  -2  10   8        0.19        0.38      1.07 o 
  -1  10   8       86.64       76.77      2.86 o 
   0  10   8        3.10        5.49      1.54 o 
   1  10   8      567.87      565.67      9.18 o 
   2  10   8       39.47       35.42      3.01 o 
   3  10   8        5.83        4.69      1.80 o 
   4  10   8        4.35        7.54      2.92 o 
   5  10   8       46.86       46.25      4.42 o 
   6  10   8        7.35        8.31      2.35 o 
  -6  11   8       14.31       14.83      2.34 o 
  -5  11   8        0.22       -1.58      1.58 o 
  -4  11   8        7.13        8.33      1.59 o 
  -3  11   8       59.60       57.29      3.18 o 
  -2  11   8       16.36       11.28      1.50 o 
  -1  11   8        8.67       11.25      1.86 o 
   0  11   8        0.95        3.06      1.14 o 
   1  11   8       69.37       69.57      3.61 o 
   2  11   8      237.59      255.70      6.20 o 
   3  11   8        3.83        7.47      2.99 o 
   4  11   8      250.24      265.64      9.77 o 
   5  11   8       14.61       15.11      2.91 o 
   6  11   8        1.73       -0.19      3.48 o 
  -6  12   8        5.66        4.50      1.04 o 
  -5  12   8       12.72        9.97      1.59 o 
  -4  12   8        0.65       -0.62      1.36 o 
  -3  12   8       89.14       78.26      3.54 o 
  -2  12   8       78.15       76.72      3.19 o 
  -1  12   8       68.67       79.28      3.57 o 
   0  12   8        2.03        1.72      1.07 o 
   1  12   8       27.58       27.79      2.20 o 
   2  12   8       26.94       23.07      2.10 o 
   3  12   8        9.25        6.19      2.04 o 
   4  12   8        0.40        3.08      2.66 o 
   5  12   8       18.28       13.89      2.40 o 
  -5  13   8        0.90        0.54      0.93 o 
  -4  13   8        0.53        1.94      1.56 o 
  -3  13   8       35.04       46.66      3.14 o 
  -2  13   8       68.18       53.15      4.00 o 
  -1  13   8       40.32       37.40      3.79 o 
   0  13   8       41.76       29.70      2.51 o 
   1  13   8        2.35        4.20      1.34 o 
   2  13   8       48.63       50.68      3.05 o 
   3  13   8        0.52       -1.45      1.93 o 
   4  13   8       79.70       75.31      4.33 o 
   5  13   8       49.56       58.16      4.48 o 
  -5  14   8        1.06        1.00      0.81 o 
  -4  14   8        0.34       -0.53      1.22 o 
  -3  14   8        0.44        0.20      1.32 o 
  -2  14   8        4.05        0.53      1.85 o 
  -1  14   8       41.69       40.81      3.64 o 
   0  14   8      104.43      108.36      4.10 o 
   1  14   8       10.51       13.67      2.63 o 
   2  14   8        0.79        2.07      1.50 o 
   3  14   8        1.45        1.95      1.62 o 
   4  14   8        2.10        4.86      2.28 o 
  -4  15   8        0.50       -0.20      1.58 o 
  -3  15   8       46.06       48.36      2.54 o 
  -2  15   8        2.20        5.00      1.97 o 
  -1  15   8       37.78       43.90      3.97 o 
   0  15   8        0.01        1.32      1.73 o 
   1  15   8        2.06        2.81      1.08 o 
   2  15   8        8.00        8.61      1.63 o 
   3  15   8        0.96        0.78      1.70 o 
  -3  16   8        2.62        4.84      1.69 o 
  -2  16   8       62.72       58.07      3.62 o 
  -1  16   8        0.07       -1.91      2.04 o 
   0  16   8       43.43       49.00      5.40 o 
   1  16   8       30.73       27.47      2.39 o 
  -7   0   9      209.42      192.94      7.90 o 
  -5   0   9      250.73      239.54     10.62 o 
  -3   0   9        6.99        4.62      1.60 o 
  -1   0   9     3948.81     4278.09     31.13 o 
   1   0   9      721.23      720.87     20.04 o 
   3   0   9       19.35       17.20      2.11 o 
   5   0   9       79.47       75.07      4.48 o 
   7   0   9       62.80       85.59      6.65 o 
  -8   1   9       33.37       31.39      3.08 o 
  -7   1   9       52.25       46.68      3.82 o 
  -6   1   9       75.23       80.51      4.13 o 
  -5   1   9       16.07       19.65      2.25 o 
  -4   1   9      144.61      136.68      3.68 o 
  -3   1   9       67.91       79.65      2.93 o 
  -2   1   9     1456.78     1459.16     17.10 o 
  -1   1   9      249.56      244.99      5.31 o 
   0   1   9        7.26       13.97      4.77 o 
   1   1   9      379.00      374.48      9.41 o 
   2   1   9       25.35       24.68      2.35 o 
   3   1   9      118.01      109.49      3.12 o 
   4   1   9      595.07      598.46      9.21 o 
   5   1   9        7.75        9.13      1.92 o 
   6   1   9       59.08       66.53      4.00 o 
   7   1   9       20.67       20.03      2.65 o 
   8   1   9        2.62        1.50      1.54 o 
  -8   2   9        5.06        4.36      1.64 o 
  -7   2   9      273.13      281.67      6.46 o 
  -6   2   9       50.43       47.95      2.94 o 
  -5   2   9      337.84      319.75      7.14 o 
  -4   2   9        7.16        7.18      1.07 o 
  -3   2   9       56.56       62.21      3.10 o 
  -2   2   9       49.43       51.89      2.70 o 
  -1   2   9     1107.96     1107.72     14.91 o 
   0   2   9        0.76        0.43      1.30 o 
   1   2   9      115.01      119.07      5.17 o 
   2   2   9        3.54        4.12      1.41 o 
   3   2   9       63.91       68.62      2.53 o 
   4   2   9       19.96       16.12      1.81 o 
   5   2   9        0.16       -0.34      1.25 o 
   6   2   9        0.99       -0.74      1.29 o 
   7   2   9       94.44      107.23      4.22 o 
   8   2   9        9.43       10.28      2.28 o 
  -8   3   9       11.66        8.03      3.13 o 
  -7   3   9        4.03        4.89      2.42 o 
  -6   3   9        8.94        8.38      1.54 o 
  -5   3   9       95.87      103.88      3.84 o 
  -4   3   9       76.23       77.54      2.74 o 
  -3   3   9        5.10        5.58      1.13 o 
  -2   3   9      623.66      618.20      9.48 o 
  -1   3   9      474.86      496.48      9.33 o 
   0   3   9      284.23      260.44      6.87 o 
   1   3   9       61.41       67.66      4.62 o 
   2   3   9       31.82       30.31      1.96 o 
   3   3   9      248.05      249.69      4.35 o 
   4   3   9        4.96        2.20      1.25 o 
   5   3   9        0.55       -0.53      1.56 o 
   6   3   9      128.10      128.33      5.26 o 
   7   3   9       35.79       39.68      4.96 o 
   8   3   9        2.99        3.39      1.73 o 
  -8   4   9        0.67        0.02      1.62 o 
  -7   4   9       18.95       16.14      2.80 o 
  -6   4   9       17.10       16.40      2.23 o 
  -5   4   9      175.03      176.84      5.61 o 
  -4   4   9      127.78      140.96      4.13 o 
  -3   4   9       59.86       64.44      2.51 o 
  -2   4   9      136.31      127.11      3.63 o 
  -1   4   9       28.56       34.20      3.49 o 
   0   4   9       75.48       74.74      5.71 o 
   1   4   9       82.74       86.84      4.44 o 
   2   4   9       91.70       93.94      2.77 o 
   3   4   9       13.71       15.12      1.42 o 
   4   4   9        2.32        3.77      1.40 o 
   5   4   9        0.28        0.41      1.06 o 
   6   4   9       13.36       14.62      4.63 o 
   7   4   9       54.62       52.45      4.09 o 
   8   4   9        6.14        5.87      1.87 o 
  -8   5   9        1.10       -1.04      1.85 o 
  -7   5   9        0.00        1.13      1.45 o 
  -6   5   9       79.10       72.51      3.90 o 
  -5   5   9      156.36      171.78      5.57 o 
  -4   5   9      337.00      319.37      5.60 o 
  -3   5   9      142.44      142.55      4.25 o 
  -2   5   9      100.84       93.30      3.28 o 
  -1   5   9      154.22      156.92      4.33 o 
   0   5   9        4.36        3.68      0.89 o 
   1   5   9      171.87      158.09      4.13 o 
   2   5   9        2.56        3.98      1.29 o 
   3   5   9      151.38      146.99      4.02 o 
   4   5   9      188.64      183.37      5.83 o 
   5   5   9      231.06      256.84      8.21 o 
   6   5   9      129.37      132.71      6.96 o 
   7   5   9        0.69       -1.88      5.55 o 
   8   5   9        0.91       -1.25      1.25 o 
  -8   6   9       27.70       26.57      2.25 o 
  -7   6   9        1.33        2.58      1.47 o 
  -6   6   9       14.87       12.43      2.11 o 
  -5   6   9       14.90       16.83      2.35 o 
  -4   6   9      254.16      252.16      6.76 o 
  -3   6   9      271.40      291.46      5.54 o 
  -2   6   9       67.19       69.53      3.33 o 
  -1   6   9        4.88        4.00      1.25 o 
   0   6   9      130.62      145.41      3.11 o 
   1   6   9      522.86      526.69      6.86 o 
   2   6   9       23.73       26.63      1.77 o 
   3   6   9       80.23       84.99      3.29 o 
   4   6   9      132.95      137.46      5.11 o 
   5   6   9      147.48      137.07      5.72 o 
   6   6   9       16.99       18.45      3.25 o 
   7   6   9       29.37       25.47      5.13 o 
  -8   7   9        0.34        2.15      1.34 o 
  -7   7   9        0.75        3.28      1.37 o 
  -6   7   9       32.48       31.94      2.24 o 
  -5   7   9       39.86       48.37      2.69 o 
  -4   7   9      221.30      205.17      5.26 o 
  -3   7   9        1.00       -1.49      1.49 o 
  -2   7   9       38.69       34.16      2.18 o 
  -1   7   9      167.65      155.52      3.24 o 
   0   7   9      167.90      158.36      3.62 o 
   1   7   9        1.86        3.03      1.20 o 
   2   7   9       23.67       18.92      1.61 o 
   3   7   9       36.78       43.37      2.70 o 
   4   7   9       35.07       37.36      2.93 o 
   5   7   9      503.31      468.32     10.02 o 
   6   7   9       16.81       23.47      3.79 o 
   7   7   9        0.16       -2.34      2.34 o 
  -7   8   9        7.05        5.47      1.13 o 
  -6   8   9      108.12      125.67      4.00 o 
  -5   8   9        1.46        1.24      1.09 o 
  -4   8   9       68.56       58.91      2.97 o 
  -3   8   9        5.10        7.01      1.47 o 
  -2   8   9        0.14        1.63      1.49 o 
  -1   8   9        6.14        6.21      1.00 o 
   0   8   9      901.22      892.73      8.13 o 
   1   8   9       15.69        6.90      2.55 o 
   2   8   9      507.10      490.04     11.14 o 
   3   8   9      287.05      265.25      6.77 o 
   4   8   9      143.27      157.69      5.14 o 
   5   8   9       29.62       31.63      2.88 o 
   6   8   9        0.25       -1.40      1.72 o 
   7   8   9        1.08        0.05      0.83 o 
  -7   9   9        0.01       -1.03      1.03 o 
  -6   9   9        6.56        5.55      1.30 o 
  -5   9   9       29.37       34.65      2.54 o 
  -4   9   9        4.07        1.72      1.08 o 
  -3   9   9        3.62        6.27      1.29 o 
  -2   9   9      131.90      103.83      4.12 o 
  -1   9   9       96.94      105.42      3.16 o 
   0   9   9       31.47       35.53      2.16 o 
   1   9   9      142.54      145.94      8.01 o 
   2   9   9        5.69        1.95      1.52 o 
   3   9   9      138.47      120.90      5.81 o 
   4   9   9        4.18        3.15      4.87 o 
   5   9   9       40.78       45.40      3.19 o 
   6   9   9       20.44       18.92      1.86 o 
   7   9   9        3.83       25.46      3.37 o 
  -6  10   9       44.00       47.00      2.45 o 
  -5  10   9        2.16        2.22      1.17 o 
  -4  10   9        1.92        2.41      1.35 o 
  -3  10   9       24.68       24.42      2.05 o 
  -2  10   9      135.32      137.17      4.53 o 
  -1  10   9       54.03       51.09      2.38 o 
   0  10   9       75.53       75.62      3.05 o 
   1  10   9        0.38        0.11      1.07 o 
   2  10   9      221.36      234.50      6.81 o 
   3  10   9       21.35       18.69      2.78 o 
   4  10   9        8.96        7.99      3.01 o 
   5  10   9       49.21       54.26      4.24 o 
   6  10   9       19.22       17.34      2.00 o 
  -6  11   9        0.91        0.26      0.97 o 
  -5  11   9        4.59        3.75      1.18 o 
  -4  11   9        1.24        0.02      1.56 o 
  -3  11   9       37.81       39.88      3.02 o 
  -2  11   9      114.02      112.01      4.14 o 
  -1  11   9       47.69       54.34      2.70 o 
   0  11   9        0.46       -0.92      0.92 o 
   1  11   9       19.57       22.05      1.77 o 
   2  11   9        0.22        0.85      1.21 o 
   3  11   9       92.22       90.03      5.73 o 
   4  11   9       62.78       61.62      4.74 o 
   5  11   9       21.78       26.31      3.34 o 
   6  11   9        7.20       -1.94      1.94 o 
  -6  12   9        1.62        0.01      1.31 o 
  -5  12   9        0.84        1.26      1.35 o 
  -4  12   9       11.19       10.62      1.52 o 
  -3  12   9       98.24       90.23      3.59 o 
  -2  12   9      206.29      206.62      6.08 o 
  -1  12   9       29.19       29.53      2.23 o 
   0  12   9      131.04      132.49      4.34 o 
   1  12   9        0.26        0.03      0.94 o 
   2  12   9      101.10      107.43      5.18 o 
   3  12   9        0.61       -0.59      1.24 o 
   4  12   9        1.80        0.92      1.96 o 
   5  12   9        6.44        3.26      1.72 o 
  -5  13   9        2.57        0.92      0.92 o 
  -4  13   9        5.56        7.37      1.73 o 
  -3  13   9        4.81        3.90      2.28 o 
  -2  13   9      153.00      157.80      6.03 o 
  -1  13   9        2.13        3.06      1.71 o 
   0  13   9       28.25       31.29      2.25 o 
   1  13   9        0.07        1.24      1.47 o 
   2  13   9       12.85       16.09      2.26 o 
   3  13   9       45.24       48.14      2.95 o 
   4  13   9       90.93       93.97      4.27 o 
  -4  14   9        1.10        1.43      1.46 o 
  -3  14   9       30.08       30.14      2.43 o 
  -2  14   9        6.06        8.75      2.76 o 
  -1  14   9        8.56       10.68      2.54 o 
   0  14   9       16.02       14.91      2.25 o 
   1  14   9       34.56       28.90      2.61 o 
   2  14   9       15.02       21.44      2.61 o 
   3  14   9        0.55        3.59      2.20 o 
   4  14   9        0.12       -1.83      1.83 o 
  -3  15   9       17.25       16.43      2.72 o 
  -2  15   9       95.68      107.56      4.79 o 
  -1  15   9        8.69        8.75      2.23 o 
   0  15   9        7.61       10.65      3.72 o 
   1  15   9       10.91        7.19      2.91 o 
   2  15   9        9.89        6.39      1.30 o 
   3  15   9        9.44       11.27      1.94 o 
  -1  16   9        7.92        7.24      2.63 o 
   0  16   9        0.06        0.23      1.73 o 
   1  16   9        8.48        7.37      1.86 o 
  -8   0  10       29.60       27.58      3.48 o 
  -6   0  10        5.66        3.81      3.64 o 
  -4   0  10      631.38      595.26     11.81 o 
  -2   0  10      127.78      127.97      3.90 o 
   0   0  10     1164.38     1225.81     57.94 o 
   2   0  10      295.44      300.70     10.32 o 
   4   0  10      469.47      453.03     13.06 o 
   6   0  10       39.44       34.39      4.77 o 
  -8   1  10        0.21        0.27      1.18 o 
  -7   1  10       74.09       69.87      3.33 o 
  -6   1  10       36.06       40.42      3.10 o 
  -5   1  10      234.72      228.06      5.65 o 
  -4   1  10       14.82       12.88      1.80 o 
  -3   1  10      199.37      182.65      4.16 o 
  -2   1  10       87.04       93.21      2.67 o 
  -1   1  10      543.49      501.51      9.42 o 
   0   1  10        3.06       -1.17      1.29 o 
   1   1  10        3.86        2.15      1.15 o 
   2   1  10      251.09      235.42      4.16 o 
   3   1  10      799.77      793.26      9.85 o 
   4   1  10        0.05       -0.02      1.27 o 
   5   1  10      208.14      215.76      5.58 o 
   6   1  10       19.34       13.89      2.22 o 
   7   1  10      240.72      238.23      6.65 o 
  -8   2  10        9.49        4.50      2.26 o 
  -7   2  10       45.59       39.97      2.59 o 
  -6   2  10        6.15        3.74      1.37 o 
  -5   2  10       30.14       28.32      2.51 o 
  -4   2  10      298.38      273.46      6.44 o 
  -3   2  10        0.19       -0.77      0.94 o 
  -2   2  10       69.47       76.58      2.63 o 
  -1   2  10      106.72      119.55      3.72 o 
   0   2  10      468.12      456.81      8.07 o 
   1   2  10      459.37      470.80      6.04 o 
   2   2  10      692.34      651.87      7.00 o 
   3   2  10      260.35      259.73      4.95 o 
   4   2  10      146.71      152.92      6.12 o 
   5   2  10       32.62       27.16      2.42 o 
   6   2  10       30.15       27.12      2.70 o 
   7   2  10       13.97       16.87      1.96 o 
  -8   3  10        4.91        3.74      1.48 o 
  -7   3  10       13.85       14.89      2.18 o 
  -6   3  10        0.93        0.13      1.08 o 
  -5   3  10       34.45       36.38      3.35 o 
  -4   3  10      150.27      154.43      5.91 o 
  -3   3  10      188.15      177.31      5.13 o 
  -2   3  10      200.13      223.50      5.92 o 
  -1   3  10      218.72      205.06      5.54 o 
   0   3  10        0.55        1.92      1.78 o 
   1   3  10        1.49        0.82      1.32 o 
   2   3  10      512.13      507.03      6.23 o 
   3   3  10     1267.53     1247.33     10.23 o 
   4   3  10       52.34       51.51      2.97 o 
   5   3  10      608.77      599.38     10.08 o 
   6   3  10      155.46      146.43      5.22 o 
   7   3  10       88.24       88.45      4.61 o 
  -8   4  10        4.30        3.48      1.36 o 
  -7   4  10        4.65        7.35      1.87 o 
  -6   4  10       88.69       81.33      4.05 o 
  -5   4  10       19.36       22.79      2.84 o 
  -4   4  10        1.50        1.76      1.85 o 
  -3   4  10       20.33       21.85      2.36 o 
  -2   4  10       17.89       21.83      1.87 o 
  -1   4  10       50.98       51.73      2.22 o 
   0   4  10      129.80      133.59      3.64 o 
   1   4  10      128.35      111.81      3.09 o 
   2   4  10      825.74      808.59      7.91 o 
   3   4  10        6.71        4.47      1.43 o 
   4   4  10       17.55       13.77      1.74 o 
   5   4  10        0.21        4.61      1.57 o 
   6   4  10        0.53        1.15      2.22 o 
   7   4  10        6.18        6.88      1.91 o 
  -8   5  10        6.59        7.09      1.37 o 
  -7   5  10        2.45        2.72      1.12 o 
  -6   5  10        0.02       -0.03      1.77 o 
  -5   5  10        1.12       -0.29      1.79 o 
  -4   5  10        0.47        1.96      1.82 o 
  -3   5  10       99.05      108.73      3.58 o 
  -2   5  10        9.85       11.16      1.38 o 
  -1   5  10      274.47      283.18      5.15 o 
   0   5  10       30.99       33.76      1.67 o 
   1   5  10       44.98       40.39      1.90 o 
   2   5  10       42.37       45.32      2.03 o 
   3   5  10      126.25      132.13      4.05 o 
   4   5  10      236.47      230.32      6.56 o 
   5   5  10      376.98      359.39     11.37 o 
   6   5  10      100.87      112.20     11.77 o 
   7   5  10       21.89       17.18      2.32 o 
  -7   6  10       74.11       83.78      3.03 o 
  -6   6  10        5.99        4.78      1.47 o 
  -5   6  10        3.05        4.13      1.20 o 
  -4   6  10        0.11       -0.01      1.44 o 
  -3   6  10       26.66       25.58      3.32 o 
  -2   6  10       10.15        8.69      1.41 o 
  -1   6  10       35.81       37.77      1.92 o 
   0   6  10       30.37       26.19      1.87 o 
   1   6  10       78.27       79.62      3.21 o 
   2   6  10      255.99      235.28      6.49 o 
   3   6  10      403.68      414.70      8.67 o 
   4   6  10      141.12      156.66      5.39 o 
   5   6  10      220.57      230.12      6.79 o 
   6   6  10        3.09        1.15      2.68 o 
   7   6  10       23.79       21.70      2.34 o 
  -7   7  10        0.00        0.99      1.36 o 
  -6   7  10        9.06        8.31      1.60 o 
  -5   7  10       11.74       15.49      1.77 o 
  -4   7  10        9.69        9.98      1.96 o 
  -3   7  10        0.47       -1.10      1.63 o 
  -2   7  10        8.33       11.26      1.86 o 
  -1   7  10        6.67       10.25      1.53 o 
   0   7  10     1124.91     1180.23     15.09 o 
   1   7  10        0.09       -0.91      2.17 o 
   2   7  10       61.54       65.11      3.20 o 
   3   7  10       42.52       33.59      3.27 o 
   4   7  10      133.34      144.14      5.00 o 
   5   7  10      122.58      106.81      4.71 o 
   6   7  10       43.71       41.98      3.59 o 
   7   7  10        0.90        3.38      1.20 o 
  -7   8  10       46.68       46.27      2.33 o 
  -6   8  10        0.15       -0.45      1.26 o 
  -5   8  10       24.42       36.42      2.33 o 
  -4   8  10        3.82        1.49      1.48 o 
  -3   8  10       20.38       22.53      2.74 o 
  -2   8  10       12.53       11.86      1.98 o 
  -1   8  10        8.47        7.44      1.67 o 
   0   8  10       78.46       68.59      3.90 o 
   1   8  10       10.40        6.95      2.14 o 
   2   8  10       20.59       18.18      3.59 o 
   3   8  10      441.22      451.82     10.07 o 
   4   8  10       22.05       18.67      4.18 o 
   5   8  10       12.34       10.29      1.90 o 
   6   8  10        4.52        7.01      1.87 o 
  -6   9  10        0.57        2.19      1.03 o 
  -5   9  10        0.22       -0.26      1.20 o 
  -4   9  10       30.30       42.05      3.06 o 
  -3   9  10      161.09      174.71      6.15 o 
  -2   9  10      148.30      146.03      5.62 o 
  -1   9  10       65.81       74.00      3.50 o 
   0   9  10       84.98      100.64      4.31 o 
   1   9  10       60.04       52.75      4.92 o 
   2   9  10       72.06       67.89      4.67 o 
   3   9  10        0.44        1.82      2.81 o 
   4   9  10      108.41      102.35      6.41 o 
   5   9  10       48.83       53.74      3.44 o 
   6   9  10       27.40       30.98      4.12 o 
  -6  10  10        0.79       -0.11      1.46 o 
  -5  10  10       11.91       15.36      1.83 o 
  -4  10  10        5.13        7.87      1.54 o 
  -3  10  10       26.56       16.39      2.75 o 
  -2  10  10       45.74       41.31      3.11 o 
  -1  10  10       15.43       13.22      1.74 o 
   0  10  10       29.60       20.91      2.32 o 
   1  10  10      142.77      151.68      6.22 o 
   2  10  10        8.41        6.85      1.90 o 
   3  10  10       59.65       48.64      4.96 o 
   4  10  10        9.85        9.47      2.92 o 
   5  10  10        8.64       11.15      2.27 o 
   6  10  10        5.31        1.52      2.14 o 
  -6  11  10        2.92       -1.70      1.70 o 
  -5  11  10        0.33       -1.27      1.27 o 
  -4  11  10       51.97       48.33      2.50 o 
  -3  11  10        8.33        6.57      1.67 o 
  -2  11  10       78.74       96.25      6.33 o 
  -1  11  10       13.46       14.74      2.00 o 
   0  11  10      100.52       99.75      3.38 o 
   1  11  10        1.54        0.59      1.90 o 
   2  11  10        0.34        2.14      1.43 o 
   3  11  10       22.59       22.27      2.36 o 
   4  11  10        0.27       -0.25      2.51 o 
   5  11  10        1.27        1.71      1.40 o 
  -5  12  10        2.76        1.48      1.74 o 
  -4  12  10       16.89       24.57      2.00 o 
  -3  12  10       15.88       11.87      1.90 o 
  -2  12  10        0.27       -0.50      1.75 o 
  -1  12  10       18.20       15.87      2.68 o 
   0  12  10       17.78       20.20      2.16 o 
   1  12  10       59.27       60.97      4.00 o 
   2  12  10       20.01       27.72      2.81 o 
   3  12  10        3.37        2.69      2.27 o 
   4  12  10        0.13       -0.98      1.71 o 
  -4  13  10       28.51       24.74      2.57 o 
  -3  13  10       60.16       61.67      3.35 o 
  -2  13  10       55.24       51.90      3.29 o 
  -1  13  10       52.51       64.63      3.63 o 
   0  13  10       53.28       57.53      4.49 o 
   1  13  10        5.07        5.21      1.61 o 
   2  13  10        0.63       -0.15      1.00 o 
   3  13  10       43.53       45.59      3.38 o 
   4  13  10       40.11       40.03      3.59 o 
  -4  14  10       67.59       49.50      3.84 o 
  -3  14  10        9.55        7.04      1.55 o 
  -2  14  10        0.89       -0.36      2.15 o 
  -1  14  10        1.13       -2.03      2.03 o 
   0  14  10       32.75       33.83      5.56 o 
   1  14  10       29.75       32.01      4.78 o 
   2  14  10        9.03       11.12      2.77 o 
   3  14  10       25.14       27.70      3.13 o 
  -2  15  10        1.06        3.73      2.04 o 
  -1  15  10        9.34       10.46      2.91 o 
   0  15  10        2.51        1.11      1.66 o 
   1  15  10        0.20        3.37      1.38 o 
  -7   0  11        4.42        1.03      1.61 o 
  -5   0  11      196.67      195.86      7.40 o 
  -3   0  11      151.51      143.07      5.77 o 
  -1   0  11       41.83       40.31      3.00 o 
   1   0  11       89.48       92.72      4.94 o 
   3   0  11       99.10       97.23      5.18 o 
   5   0  11       44.19       48.67      4.63 o 
   7   0  11       53.97       54.70      4.04 o 
  -8   1  11        0.81        0.99      1.04 o 
  -7   1  11       34.39       36.89      2.25 o 
  -6   1  11        5.70        2.21      1.42 o 
  -5   1  11       21.91       23.44      2.11 o 
  -4   1  11       21.86       18.06      2.62 o 
  -3   1  11       38.69       32.86      2.05 o 
  -2   1  11      978.52      917.17      9.07 o 
  -1   1  11       18.97       19.86      1.40 o 
   0   1  11      569.96      565.33      7.92 o 
   1   1  11       30.50       29.37      1.95 o 
   2   1  11       48.47       41.45      2.16 o 
   3   1  11        1.96       -0.50      1.21 o 
   4   1  11        1.91        0.22      1.09 o 
   5   1  11        8.91        6.93      1.89 o 
   6   1  11       22.33       27.44      3.04 o 
   7   1  11        1.25        1.34      0.96 o 
  -8   2  11        0.10        2.44      1.36 o 
  -7   2  11       16.80       15.49      1.60 o 
  -6   2  11       26.04       25.09      2.27 o 
  -5   2  11      112.82      118.54      4.10 o 
  -4   2  11       34.59       33.19      3.12 o 
  -3   2  11      128.16      131.44      5.16 o 
  -2   2  11       39.50       46.80      2.57 o 
  -1   2  11       18.35       19.08      1.87 o 
   0   2  11       12.29       11.37      1.21 o 
   1   2  11      121.96      117.66      3.57 o 
   2   2  11       58.19       50.94      2.25 o 
   3   2  11      152.46      142.82      4.39 o 
   4   2  11        0.10       -0.24      1.34 o 
   5   2  11       18.88       21.09      2.53 o 
   6   2  11        1.32       -1.34      1.34 o 
   7   2  11        0.60        0.68      1.58 o 
  -7   3  11       40.74       40.72      2.77 o 
  -6   3  11        0.13       -1.11      1.83 o 
  -5   3  11        6.55        6.91      1.93 o 
  -4   3  11      378.79      383.39      9.26 o 
  -3   3  11       12.96       14.41      2.84 o 
  -2   3  11      861.01      853.42     10.86 o 
  -1   3  11      126.22      127.28      3.57 o 
   0   3  11      500.28      503.59      9.10 o 
   1   3  11        1.78       -0.98      1.10 o 
   2   3  11       63.76       72.22      2.58 o 
   3   3  11       29.69       25.45      1.91 o 
   4   3  11      129.02      117.44      4.16 o 
   5   3  11       90.22       82.31      4.28 o 
   6   3  11       18.05       20.25      2.05 o 
   7   3  11       13.23       17.47      2.86 o 
  -7   4  11       18.79       15.38      1.62 o 
  -6   4  11        5.10        4.39      1.79 o 
  -5   4  11       51.33       53.01      3.72 o 
  -4   4  11        3.03        2.81      1.83 o 
  -3   4  11        0.33       -1.11      1.72 o 
  -2   4  11       95.45       99.40      4.56 o 
  -1   4  11       13.21       12.96      1.35 o 
   0   4  11      353.76      356.16      6.49 o 
   1   4  11      596.04      587.52      7.72 o 
   2   4  11       27.28       26.91      1.80 o 
   3   4  11       29.82       31.57      2.00 o 
   4   4  11      378.71      374.92      6.94 o 
   5   4  11       46.07       37.73      3.11 o 
   6   4  11        3.11        2.32      2.09 o 
   7   4  11        0.06        4.39      1.74 o 
  -7   5  11       31.76       33.49      2.02 o 
  -6   5  11       30.30       30.89      2.30 o 
  -5   5  11       18.45       25.50      2.82 o 
  -4   5  11      113.10      117.70      5.40 o 
  -3   5  11        0.21        2.11      1.92 o 
  -2   5  11      230.63      207.62      5.68 o 
  -1   5  11      189.97      188.26      4.42 o 
   0   5  11      234.66      223.98      4.46 o 
   1   5  11       12.39       16.43      1.57 o 
   2   5  11        4.18        3.18      0.91 o 
   3   5  11       47.74       52.03      2.77 o 
   4   5  11      206.84      199.45      5.89 o 
   5   5  11      117.52      128.35      8.95 o 
   6   5  11       11.14       10.59      2.33 o 
   7   5  11       32.75       26.74      2.85 o 
  -7   6  11       23.36       21.36      1.75 o 
  -6   6  11       37.40       47.56      2.49 o 
  -5   6  11        0.10       -0.47      1.33 o 
  -4   6  11       23.10       31.21      3.14 o 
  -3   6  11       20.18       18.18      2.58 o 
  -2   6  11        0.22       -1.21      1.21 o 
  -1   6  11      165.85      175.84      4.28 o 
   0   6  11      474.04      471.06      6.69 o 
   1   6  11      109.47      102.66      3.99 o 
   2   6  11       47.79       49.11      2.99 o 
   3   6  11       50.83       41.62      3.06 o 
   4   6  11      101.53      108.74      5.16 o 
   5   6  11       46.89       51.42      4.53 o 
   6   6  11       11.35        9.97      2.37 o 
  -7   7  11       43.98       50.49      3.90 o 
  -6   7  11        0.87        1.31      1.21 o 
  -5   7  11        1.53        1.72      1.83 o 
  -4   7  11       22.17       15.05      2.50 o 
  -3   7  11        0.20        0.80      1.81 o 
  -2   7  11       87.12       81.97      4.33 o 
  -1   7  11        0.62        0.18      1.57 o 
   0   7  11       31.99       32.05      2.46 o 
   1   7  11       31.79       25.46      3.08 o 
   2   7  11        1.18       -0.22      1.86 o 
   3   7  11        6.01        3.90      1.50 o 
   4   7  11       22.90       32.44      2.99 o 
   5   7  11       96.95      106.84      4.27 o 
   6   7  11        3.82        1.98      1.88 o 
  -6   8  11       41.62       43.20      2.89 o 
  -5   8  11        0.38        0.51      1.39 o 
  -4   8  11       20.00       19.80      2.48 o 
  -3   8  11       21.62       18.82      2.52 o 
  -2   8  11       27.85       23.81      2.59 o 
  -1   8  11       24.42       20.31      1.93 o 
   0   8  11       51.60       49.10      3.38 o 
   1   8  11       50.98       49.51      4.84 o 
   2   8  11       33.61       37.94      3.52 o 
   3   8  11       32.98       28.51      3.19 o 
   4   8  11      216.71      239.30      6.74 o 
   5   8  11       14.90       11.40      1.79 o 
   6   8  11        2.08        1.51      0.75 o 
  -6   9  11        1.91        0.35      0.92 o 
  -5   9  11        9.95        4.25      1.63 o 
  -4   9  11        1.84        4.64      2.10 o 
  -3   9  11       33.64       36.95      3.15 o 
  -2   9  11        2.67        3.80      1.62 o 
  -1   9  11       29.19       32.74      2.62 o 
   0   9  11       20.79       22.14      2.78 o 
   1   9  11        2.02        4.28      2.04 o 
   2   9  11        0.01       -0.39      0.76 o 
   3   9  11        2.74        2.77      4.69 o 
   4   9  11        8.80        8.29      2.85 o 
   5   9  11      150.63      148.19      5.44 o 
   6   9  11        9.24        5.10      2.08 o 
  -6  10  11       16.28       12.59      2.25 o 
  -5  10  11        0.87        0.19      1.01 o 
  -4  10  11       25.61       33.29      2.24 o 
  -3  10  11        7.38       11.96      2.56 o 
  -2  10  11       12.90       12.23      2.04 o 
  -1  10  11       11.26        6.25      1.47 o 
   0  10  11       15.04       15.99      2.40 o 
   1  10  11       70.30       73.02      3.85 o 
   2  10  11        0.44        1.40      0.99 o 
   3  10  11       16.64       19.14      3.43 o 
   4  10  11       85.75       89.29      5.13 o 
   5  10  11        7.06        5.84      1.06 o 
  -5  11  11        2.49        1.29      1.09 o 
  -4  11  11       11.72       11.26      1.37 o 
  -3  11  11       35.65       34.27      2.27 o 
  -2  11  11       15.37       17.53      2.01 o 
  -1  11  11       35.42       39.58      2.90 o 
   0  11  11       46.43       47.70      3.54 o 
   1  11  11        3.29        3.17      1.31 o 
   2  11  11        2.87        2.28      1.18 o 
   3  11  11       17.90       20.87      2.31 o 
   4  11  11       67.12       68.04      2.93 o 
  -4  12  11       12.64       16.22      1.60 o 
  -3  12  11        0.07        0.36      1.34 o 
  -2  12  11       17.57       17.57      2.04 o 
  -1  12  11        1.40       -0.51      2.23 o 
   0  12  11       10.92       14.04      2.92 o 
   1  12  11       32.33       32.89      2.91 o 
   2  12  11       15.46       13.66      2.02 o 
   3  12  11       61.26       66.82      3.99 o 
   4  12  11       35.69       45.19      7.34 o 
  -4  13  11        0.51       -0.83      1.56 o 
  -3  13  11       28.27       33.23      2.15 o 
  -2  13  11        6.74        9.25      1.77 o 
  -1  13  11        6.76        6.67      1.59 o 
   0  13  11       48.91       45.27      4.01 o 
   1  13  11        2.65        6.13      1.91 o 
   2  13  11        0.31       -0.39      1.06 o 
   3  13  11        6.29        4.99      1.93 o 
  -2  14  11        4.36        3.68      1.29 o 
  -1  14  11        0.11        0.36      2.27 o 
   0  14  11        0.86       -2.19      2.19 o 
   1  14  11        7.13       11.67      2.23 o 
  -6   0  12       22.45       24.45      3.38 o 
  -4   0  12      121.09      128.02      7.46 o 
  -2   0  12      520.16      509.52     13.63 o 
   0   0  12        3.83        3.11      2.03 o 
   2   0  12     1316.16     1331.65     18.54 o 
   4   0  12       45.31       49.26      4.60 o 
   6   0  12       78.49       78.39      5.68 o 
  -7   1  12        1.59        2.52      1.44 o 
  -6   1  12        0.27       -1.18      1.26 o 
  -5   1  12       22.60       23.71      2.18 o 
  -4   1  12        5.54        5.35      1.96 o 
  -3   1  12       19.95       17.76      2.38 o 
  -2   1  12       84.32       77.56      4.26 o 
  -1   1  12      198.39      199.99      4.15 o 
   0   1  12        0.20        2.69      1.03 o 
   1   1  12      103.32      108.57      4.63 o 
   2   1  12       85.27       82.35      3.51 o 
   3   1  12       78.65       76.37      3.30 o 
   4   1  12       10.35       10.86      2.06 o 
   5   1  12        1.08       -1.24      2.10 o 
   6   1  12        2.20        5.52      1.79 o 
  -7   2  12       20.66       17.20      2.64 o 
  -6   2  12       29.03       29.95      2.55 o 
  -5   2  12       39.70       36.15      2.46 o 
  -4   2  12       73.54       65.54      4.08 o 
  -3   2  12       36.05       35.14      3.73 o 
  -2   2  12      235.60      227.48      9.11 o 
  -1   2  12      135.79      126.60      3.90 o 
   0   2  12       29.12       30.92      2.01 o 
   1   2  12       21.14       18.25      2.22 o 
   2   2  12      464.41      465.38      7.08 o 
   3   2  12      207.58      211.06      5.17 o 
   4   2  12      123.87      127.64      4.90 o 
   5   2  12       52.02       58.19      3.45 o 
   6   2  12       34.36       33.22      2.63 o 
  -7   3  12       25.98       23.19      1.56 o 
  -6   3  12       14.62       13.11      2.07 o 
  -5   3  12        0.03       -1.67      1.97 o 
  -4   3  12        7.49        6.90      1.85 o 
  -3   3  12       43.62       38.68      3.34 o 
  -2   3  12      181.39      177.71      5.89 o 
  -1   3  12      138.19      116.56      4.21 o 
   0   3  12      705.02      753.25     11.50 o 
   1   3  12      559.34      556.81      8.25 o 
   2   3  12      161.80      168.50      4.35 o 
   3   3  12        0.04       -0.88      1.09 o 
   4   3  12       29.86       28.95      2.96 o 
   5   3  12        6.79        6.37      1.98 o 
   6   3  12        1.11       -1.99      4.18 o 
  -7   4  12        0.43        1.26      1.24 o 
  -6   4  12        1.20        1.02      1.56 o 
  -5   4  12       13.93       10.95      2.42 o 
  -4   4  12       50.96       58.95      3.94 o 
  -3   4  12       42.43       51.97      3.23 o 
  -2   4  12       20.96       16.54      2.04 o 
  -1   4  12       13.34       14.48      1.68 o 
   0   4  12       73.91       75.23      3.19 o 
   1   4  12        4.73        3.94      1.00 o 
   2   4  12       17.77       19.18      1.85 o 
   3   4  12      147.99      165.74      4.49 o 
   4   4  12      281.16      278.62      7.45 o 
   5   4  12       80.26       69.05      3.45 o 
   6   4  12       12.96       14.47      2.33 o 
  -7   5  12       13.76       18.93      2.59 o 
  -6   5  12       13.62       13.01      1.91 o 
  -5   5  12        0.31        1.96      1.87 o 
  -4   5  12       14.93       11.06      2.55 o 
  -3   5  12        5.22        6.16      1.62 o 
  -2   5  12      172.43      183.72      4.89 o 
  -1   5  12      470.92      457.26      6.47 o 
   0   5  12       15.01       17.02      1.70 o 
   1   5  12      143.14      130.50      4.47 o 
   2   5  12      208.69      204.25      4.96 o 
   3   5  12       39.45       36.37      2.46 o 
   4   5  12       22.94       26.06      3.80 o 
   5   5  12       27.53       27.07      3.35 o 
   6   5  12       20.79       18.62      3.26 o 
  -6   6  12        0.16       -0.25      1.25 o 
  -5   6  12        0.19       -1.83      1.83 o 
  -4   6  12        0.71        0.79      1.76 o 
  -3   6  12        9.00       11.49      2.25 o 
  -2   6  12       73.99       69.41      3.65 o 
  -1   6  12       15.90       15.68      1.56 o 
   0   6  12        9.84        9.27      1.34 o 
   1   6  12        2.97        2.07      1.32 o 
   2   6  12       20.46       15.82      1.97 o 
   3   6  12      281.65      281.85      7.92 o 
   4   6  12       66.14       63.17      3.74 o 
   5   6  12      256.41      253.22     11.69 o 
   6   6  12       11.59       15.98      1.88 o 
  -6   7  12       12.23       16.95      1.90 o 
  -5   7  12        0.00       -0.90      1.67 o 
  -4   7  12       25.77       23.50      2.71 o 
  -3   7  12        2.37        2.17      1.77 o 
  -2   7  12       19.85       25.51      2.17 o 
  -1   7  12      128.19      114.70      3.87 o 
   0   7  12       18.59        8.56      2.35 o 
   1   7  12      228.00      223.80      6.97 o 
   2   7  12      143.80      159.43      5.94 o 
   3   7  12        0.10       -1.74      1.90 o 
   4   7  12        1.72        1.57      1.49 o 
   5   7  12       10.95        8.18      2.02 o 
  -6   8  12        0.09        2.01      1.04 o 
  -5   8  12       10.13        8.58      1.99 o 
  -4   8  12        1.06        1.01      1.83 o 
  -3   8  12        4.62        2.52      2.04 o 
  -2   8  12        9.08        6.51      1.75 o 
  -1   8  12       40.47       43.82      2.63 o 
   0   8  12       14.61       12.98      2.42 o 
   1   8  12       18.14       15.28      2.64 o 
   2   8  12        5.45        4.56      2.11 o 
   3   8  12      134.50      136.37      5.15 o 
   4   8  12        9.98       10.53      1.62 o 
   5   8  12      113.43      116.29      4.19 o 
  -5   9  12        0.55        0.51      0.92 o 
  -4   9  12        0.49        1.37      1.36 o 
  -3   9  12        1.78        1.54      1.71 o 
  -2   9  12        8.43        9.55      2.11 o 
  -1   9  12        4.00       -1.46      1.46 o 
   0   9  12        9.08        3.88      2.35 o 
   1   9  12        1.24        0.78      1.62 o 
   2   9  12       22.77       27.70      2.57 o 
   3   9  12       34.75       39.63      3.27 o 
   4   9  12        0.15        3.01      1.72 o 
   5   9  12        3.23        3.45      1.33 o 
  -5  10  12        9.34        8.87      1.40 o 
  -4  10  12       18.99       21.00      1.65 o 
  -3  10  12       74.19       76.30      3.16 o 
  -2  10  12        2.47        3.81      1.54 o 
  -1  10  12       10.78       12.90      2.18 o 
   0  10  12        2.84        3.54      2.07 o 
   1  10  12       43.22       43.09      2.96 o 
   2  10  12        9.62        8.66      1.93 o 
   3  10  12      175.54      208.01      5.86 o 
   4  10  12        0.09        2.07      3.35 o 
  -4  11  12        2.62        1.35      0.95 o 
  -3  11  12        4.90        3.97      0.95 o 
  -2  11  12       25.06       25.38      1.91 o 
  -1  11  12       13.92       17.92      2.15 o 
   0  11  12       53.03       54.52      3.49 o 
   1  11  12        9.68       12.30      1.99 o 
   2  11  12        1.68        2.07      1.34 o 
   3  11  12        0.53        1.33      0.98 o 
   4  11  12        0.01       -1.19      1.74 o 
  -4  12  12       16.39       16.09      2.60 o 
  -3  12  12       32.17       40.69      2.03 o 
  -2  12  12        0.12       -0.66      1.41 o 
  -1  12  12        8.51        9.97      2.32 o 
   0  12  12        2.93        2.92      1.83 o 
   1  12  12       11.84        7.50      1.79 o 
   2  12  12        5.00        3.00      1.97 o 
   3  12  12       84.06       85.28      5.11 o 
  -2  13  12       22.12       25.99      3.69 o 
  -1  13  12        7.30        9.35      1.82 o 
   0  13  12       22.68       23.26      2.49 o 
   1  13  12        3.37        4.43      1.35 o 
  -5   0  13       98.73       81.80      4.46 o 
  -3   0  13       39.44       35.83      4.44 o 
  -1   0  13      135.30      141.16      8.05 o 
   1   0  13     1210.74     1246.15     16.88 o 
   3   0  13       51.22       57.09      3.96 o 
   5   0  13      172.19      175.33      8.95 o 
  -6   1  13       47.22       40.92      3.89 o 
  -5   1  13       24.81       26.92      2.07 o 
  -4   1  13       28.93       25.05      2.25 o 
  -3   1  13        5.41        3.56      1.72 o 
  -2   1  13       18.22       25.88      1.91 o 
  -1   1  13      224.60      225.52      4.62 o 
   0   1  13      134.79      133.57      5.03 o 
   1   1  13        0.03        1.09      1.00 o 
   2   1  13      216.08      211.46      5.28 o 
   3   1  13       73.25       79.50      3.33 o 
   4   1  13       58.36       52.64      4.29 o 
   5   1  13        9.55        7.07      4.30 o 
   6   1  13        1.81        2.11      1.05 o 
  -6   2  13       16.72       15.28      1.80 o 
  -5   2  13       29.56       24.33      2.29 o 
  -4   2  13       41.34       41.30      3.32 o 
  -3   2  13       54.95       55.61      4.05 o 
  -2   2  13       80.15       83.59      4.06 o 
  -1   2  13       40.41       40.58      2.32 o 
   0   2  13       54.60       49.56      2.86 o 
   1   2  13       92.14       83.83      3.04 o 
   2   2  13        0.58        1.40      1.18 o 
   3   2  13      247.29      240.48      7.73 o 
   4   2  13        5.77        8.95      2.52 o 
   5   2  13      110.70      121.81      5.09 o 
   6   2  13       22.70       28.65      3.07 o 
  -6   3  13       43.72       45.56      2.50 o 
  -5   3  13       93.46       98.55      4.31 o 
  -4   3  13       27.38       20.92      2.74 o 
  -3   3  13        1.79       -1.37      1.53 o 
  -2   3  13       12.09        8.91      1.79 o 
  -1   3  13       31.60       36.09      2.10 o 
   0   3  13        0.85       -1.22      1.22 o 
   1   3  13        9.57       10.41      1.96 o 
   2   3  13       22.06       20.28      1.77 o 
   3   3  13       14.99       14.46      2.18 o 
   4   3  13        0.60       -0.78      1.94 o 
   5   3  13        0.04        3.19      1.17 o 
   6   3  13       52.59       54.84      3.95 o 
  -6   4  13        2.80        2.92      1.28 o 
  -5   4  13        8.80        8.08      2.00 o 
  -4   4  13       81.11       82.16      4.35 o 
  -3   4  13       11.89       12.34      2.27 o 
  -2   4  13       95.61      105.91      3.45 o 
  -1   4  13      103.84      110.08      3.40 o 
   0   4  13       59.53       61.24      2.88 o 
   1   4  13        2.35        4.71      1.35 o 
   2   4  13       10.75       13.84      2.03 o 
   3   4  13      255.69      257.33      7.15 o 
   4   4  13       83.51       88.97      3.97 o 
   5   4  13       63.34       63.53      4.11 o 
   6   4  13       45.99       49.25      3.63 o 
  -6   5  13       10.77       13.00      1.52 o 
  -5   5  13        0.95       -0.34      1.61 o 
  -4   5  13        9.71       11.29      2.32 o 
  -3   5  13        3.62        1.41      1.41 o 
  -2   5  13        4.55        5.96      1.27 o 
  -1   5  13       41.26       48.38      2.18 o 
   0   5  13       98.82       94.81      3.52 o 
   1   5  13       37.42       47.94      2.77 o 
   2   5  13       73.33       75.81      4.52 o 
   3   5  13       33.92       33.58      3.77 o 
   4   5  13        0.73        2.07      3.22 o 
   5   5  13        0.37        0.04      1.23 o 
  -6   6  13        1.38       -0.61      0.85 o 
  -5   6  13       22.83       23.50      2.20 o 
  -4   6  13       48.23       62.76      3.69 o 
  -3   6  13       33.50       26.87      2.92 o 
  -2   6  13      149.60      155.51      4.47 o 
  -1   6  13       49.67       45.31      2.56 o 
   0   6  13       53.52       57.62      3.54 o 
   1   6  13       24.85       27.72      2.64 o 
   2   6  13        4.87        9.87      5.01 o 
   3   6  13       81.99       80.33      5.10 o 
   4   6  13      115.66      107.82      5.29 o 
   5   6  13        0.84        0.37      1.26 o 
  -6   7  13        0.97        1.89      1.57 o 
  -5   7  13        4.23        2.94      1.90 o 
  -4   7  13        0.88       -0.71      1.68 o 
  -3   7  13       26.65       28.09      2.89 o 
  -2   7  13       40.53       38.62      2.49 o 
  -1   7  13        3.49        2.78      1.49 o 
   0   7  13        0.09       -1.43      1.87 o 
   1   7  13       41.52       38.51      3.56 o 
   2   7  13        0.87       -0.78      1.65 o 
   3   7  13      129.22      125.84      5.70 o 
   4   7  13       23.14       22.78      2.59 o 
   5   7  13        0.27        3.36      1.24 o 
  -5   8  13        0.26       -0.71      0.97 o 
  -4   8  13       48.20       52.41      2.90 o 
  -3   8  13       20.14       16.27      1.96 o 
  -2   8  13       70.51       87.16      4.00 o 
  -1   8  13        0.85       -1.17      1.17 o 
   0   8  13        0.54       -1.14      2.16 o 
   1   8  13        0.08        0.95      2.33 o 
   2   8  13        0.41        0.63      2.56 o 
   3   8  13        4.70        8.95      2.26 o 
   4   8  13      245.93      261.87      7.46 o 
  -5   9  13       19.73       24.38      1.73 o 
  -4   9  13        0.67       -0.76      0.76 o 
  -3   9  13        3.12        2.80      1.55 o 
  -2   9  13       11.74       12.30      1.97 o 
  -1   9  13       22.68       24.29      2.64 o 
   0   9  13        0.21        0.53      2.25 o 
   1   9  13       47.18       54.43      3.68 o 
   2   9  13       33.62       36.22      3.69 o 
   3   9  13       91.98      115.92      9.20 o 
   4   9  13       16.35       14.58      1.90 o 
  -4  10  13       24.30       29.39      2.30 o 
  -3  10  13        9.73       10.82      1.42 o 
  -2  10  13       31.34       38.14      2.22 o 
  -1  10  13       10.88       13.80      2.23 o 
   0  10  13        9.05        7.96      1.97 o 
   1  10  13       11.44       10.23      1.97 o 
   2  10  13       17.36       13.32      2.42 o 
   3  10  13       24.14       24.26      2.43 o 
  -3  11  13        0.06       -0.16      0.94 o 
  -2  11  13        0.46       -0.99      0.99 o 
  -1  11  13      104.76      105.77      4.00 o 
   0  11  13        0.08       -1.30      1.30 o 
   1  11  13       26.37       28.35      2.20 o 
   2  11  13        1.74       -2.14      2.44 o 
   3  11  13       16.87       17.66      2.66 o 
  -2  12  13       32.49       38.13      4.79 o 
  -1  12  13        6.82       10.97      1.84 o 
   0  12  13        1.37        0.29      2.01 o 
   1  12  13        6.85        4.56      1.15 o 
  -6   0  14        8.96        9.31      2.55 o 
  -4   0  14       12.65       14.35      2.51 o 
  -2   0  14       23.39       20.56      2.49 o 
   0   0  14      238.94      272.16     12.48 o 
   2   0  14        6.05        6.09      2.36 o 
   4   0  14      107.69      118.40      4.98 o 
  -6   1  14        9.85       10.63      1.86 o 
  -5   1  14       73.04       69.88      2.89 o 
  -4   1  14       43.71       45.34      2.90 o 
  -3   1  14        9.79        8.61      2.09 o 
  -2   1  14       15.30       14.70      1.63 o 
  -1   1  14       72.38       64.10      3.43 o 
   0   1  14       23.00       22.06      2.30 o 
   1   1  14      109.61      108.46      3.81 o 
   2   1  14        4.04        2.80      1.59 o 
   3   1  14      136.94      144.36      5.02 o 
   4   1  14        0.09       -0.82      2.03 o 
   5   1  14        6.08        4.41      1.15 o 
  -6   2  14        3.94        1.72      0.95 o 
  -5   2  14        7.05        6.97      1.51 o 
  -4   2  14        3.08        2.91      1.73 o 
  -3   2  14       37.60       43.54      2.77 o 
  -2   2  14      142.99      137.68      4.84 o 
  -1   2  14       32.57       31.81      2.30 o 
   0   2  14        1.07        0.88      1.05 o 
   1   2  14        0.10        1.09      0.84 o 
   2   2  14        0.32       -0.41      0.90 o 
   3   2  14        2.93        4.65      2.44 o 
   4   2  14      136.31      130.98      5.44 o 
   5   2  14        0.58        0.34      1.17 o 
  -6   3  14       15.08       14.18      1.66 o 
  -5   3  14        0.64       -0.04      1.27 o 
  -4   3  14      105.21      109.94      3.85 o 
  -3   3  14        1.01        1.85      1.51 o 
  -2   3  14        0.43        0.29      1.21 o 
  -1   3  14       44.06       37.71      2.51 o 
   0   3  14        7.52        9.52      1.51 o 
   1   3  14      165.05      162.78      4.85 o 
   2   3  14       61.73       67.59      3.20 o 
   3   3  14      230.59      230.28      7.29 o 
   4   3  14       36.14       35.85      3.07 o 
   5   3  14        5.13        2.10      1.75 o 
  -6   4  14        0.19        0.97      0.80 o 
  -5   4  14        0.58       -0.12      1.39 o 
  -4   4  14        0.38       -0.63      1.72 o 
  -3   4  14       76.90       80.63      3.15 o 
  -2   4  14       10.57       11.21      1.69 o 
  -1   4  14       64.30       76.59      3.52 o 
   0   4  14      130.45      139.86      5.30 o 
   1   4  14       21.95       20.00      2.43 o 
   2   4  14       52.77       45.69      3.14 o 
   3   4  14        7.14        8.47      2.32 o 
   4   4  14       64.31       61.88      3.74 o 
   5   4  14        7.05        8.86      1.55 o 
  -5   5  14       16.62       17.11      1.52 o 
  -4   5  14       32.22       38.71      2.38 o 
  -3   5  14        5.05        5.32      1.49 o 
  -2   5  14        2.85        5.05      1.52 o 
  -1   5  14       87.37       87.38      3.69 o 
   0   5  14        3.79        4.10      1.95 o 
   1   5  14      126.86      129.97      4.82 o 
   2   5  14       59.23       55.86      3.69 o 
   3   5  14      144.13      158.54      6.08 o 
   4   5  14        1.61        0.80      2.52 o 
   5   5  14        0.67        1.25      1.09 o 
  -5   6  14        2.18        1.09      0.87 o 
  -4   6  14        0.04        0.34      1.21 o 
  -3   6  14      145.93      152.12      4.38 o 
  -2   6  14        2.03        2.13      1.21 o 
  -1   6  14       59.76       64.45      3.11 o 
   0   6  14       71.44       74.32      4.60 o 
   1   6  14       48.77       53.75      4.03 o 
   2   6  14       15.57       11.83      2.22 o 
   3   6  14      100.62      106.16      4.15 o 
   4   6  14       69.17       69.71      2.97 o 
  -5   7  14        0.36       -0.84      0.84 o 
  -4   7  14       48.11       55.98      2.44 o 
  -3   7  14        0.25        0.83      1.40 o 
  -2   7  14        0.27        0.57      1.18 o 
  -1   7  14        8.64        7.11      1.93 o 
   0   7  14       64.75       74.15      4.35 o 
   1   7  14       21.79       22.11      3.38 o 
   2   7  14       42.21       47.71      4.18 o 
   3   7  14       41.77       45.00      2.67 o 
   4   7  14       13.41       13.19      1.94 o 
  -4   8  14        1.28        1.31      1.40 o 
  -3   8  14      134.64      141.58      4.13 o 
  -2   8  14        0.42        1.07      1.22 o 
  -1   8  14       64.97       58.71      3.57 o 
   0   8  14        2.41        3.52      1.91 o 
   1   8  14        9.16        9.68      1.90 o 
   2   8  14        4.60        7.03      2.18 o 
   3   8  14       13.61       13.46      2.19 o 
   4   8  14       34.94       25.36      2.89 o 
  -4   9  14       23.61       24.01      1.73 o 
  -3   9  14        2.38        4.24      1.11 o 
  -2   9  14       17.93       17.45      1.73 o 
  -1   9  14       28.44       29.88      3.29 o 
   0   9  14       25.40       26.35      2.54 o 
   1   9  14        1.15       -1.56      1.56 o 
   2   9  14       38.60       39.58      3.15 o 
   3   9  14        0.72        1.00      2.43 o 
  -3  10  14       39.41       41.90      2.62 o 
  -2  10  14        0.44       -0.28      1.05 o 
  -1  10  14       40.95       40.60      2.60 o 
   0  10  14        1.11        1.30      1.29 o 
   1  10  14        6.13        6.55      1.22 o 
   2  10  14        2.32       -0.03      1.60 o 
  -2  11  14        0.24        0.60      1.18 o 
  -1  11  14        0.14       -0.46      1.72 o 
   0  11  14        1.94       -0.11      1.00 o 
   1  11  14        0.21        0.26      1.42 o 
  -5   0  15        2.69        1.41      1.42 o 
  -3   0  15      146.26      135.62      8.32 o 
  -1   0  15       99.16      105.77      7.92 o 
   1   0  15      120.31      125.54      6.25 o 
   3   0  15       18.92       13.98      3.57 o 
  -5   1  15        0.66        1.10      0.47 o 
  -4   1  15        6.95        8.34      1.49 o 
  -3   1  15        9.77        8.40      1.83 o 
  -2   1  15        7.93        5.89      1.74 o 
  -1   1  15        1.06        2.67      2.34 o 
   0   1  15        5.96        6.64      2.06 o 
   1   1  15       30.08       31.46      3.01 o 
   2   1  15      109.62      111.49      4.08 o 
   3   1  15        2.58        0.25      1.56 o 
   4   1  15      119.67      112.16      6.25 o 
  -5   2  15       24.85       23.72      1.62 o 
  -4   2  15        5.37        4.21      0.96 o 
  -3   2  15       38.36       38.65      2.17 o 
  -2   2  15        0.68        1.72      1.27 o 
  -1   2  15      201.67      220.12      9.71 o 
   0   2  15        8.69        6.21      2.81 o 
   1   2  15       26.77       32.95      3.02 o 
   2   2  15       43.82       41.88      2.65 o 
   3   2  15        0.08        0.65      1.78 o 
   4   2  15        2.02        1.96      1.50 o 
  -5   3  15       27.44       17.88      1.71 o 
  -4   3  15        1.30       -1.00      1.00 o 
  -3   3  15       18.00       17.76      1.66 o 
  -2   3  15       20.93       21.14      1.75 o 
  -1   3  15       52.44       57.00      3.33 o 
   0   3  15       11.20        7.76      1.76 o 
   1   3  15      170.18      171.33      5.08 o 
   2   3  15       20.65       19.97      2.49 o 
   3   3  15        2.77        2.89      1.75 o 
   4   3  15       58.11       61.08      3.23 o 
  -5   4  15        7.65        5.91      1.02 o 
  -4   4  15        0.73       -0.87      0.87 o 
  -3   4  15       10.63        8.50      1.33 o 
  -2   4  15        0.57        1.54      1.12 o 
  -1   4  15        0.25        4.03      1.71 o 
   0   4  15       11.29       13.01      2.02 o 
   1   4  15        0.78        1.18      1.43 o 
   2   4  15       18.74       13.95      2.50 o 
   3   4  15        7.19        9.69      1.62 o 
   4   4  15        3.00        3.85      1.29 o 
  -4   5  15        0.16       -0.49      0.91 o 
  -3   5  15       16.87       20.09      1.70 o 
  -2   5  15        3.38        4.25      1.17 o 
  -1   5  15        3.62        2.92      1.60 o 
   0   5  15        2.82        3.78      1.59 o 
   1   5  15       84.29       93.90      4.45 o 
   2   5  15       23.66       18.17      4.38 o 
   3   5  15      169.64      178.16     17.37 o 
   4   5  15       40.64       40.03      3.65 o 
  -4   6  15        6.72        6.37      1.08 o 
  -3   6  15        0.99        1.57      1.09 o 
  -2   6  15       29.82       33.41      2.04 o 
  -1   6  15        4.10        4.47      1.50 o 
   0   6  15       22.85       18.95      2.81 o 
   1   6  15        2.98        2.72      2.13 o 
   2   6  15        8.85       11.82      2.24 o 
   3   6  15        0.03        2.36      1.77 o 
  -4   7  15        2.69        3.36      1.22 o 
  -3   7  15       11.24       13.56      1.46 o 
  -2   7  15        0.00       -0.68      1.37 o 
  -1   7  15       15.02        7.89      2.15 o 
   0   7  15        8.30        6.77      2.28 o 
   1   7  15       46.56       46.41      2.78 o 
   2   7  15       37.69       38.25      3.18 o 
   3   7  15       53.52       52.42      2.91 o 
  -3   8  15        0.65        1.15      0.87 o 
  -2   8  15       81.19       88.71      3.39 o 
  -1   8  15       27.67       27.71      2.91 o 
   0   8  15       33.18       40.64      3.77 o 
   1   8  15        0.16       -1.61      1.61 o 
   2   8  15       53.53       56.60      3.26 o 
  -2   9  15       11.46        8.75      1.63 o 
  -1   9  15        1.20       -1.15      1.15 o 
   0   9  15       28.91       19.60      1.70 o 
   1   9  15       39.04       37.71      2.57 o 
  -4   0  16        0.67        1.92      1.02 o 
  -2   0  16      116.82      126.98      6.47 o 
   0   0  16       24.94       20.57      4.55 o 
   2   0  16       41.27       34.74      4.04 o 
  -4   1  16        4.51        5.03      0.97 o 
  -3   1  16       58.14       62.89      2.19 o 
  -2   1  16       23.24       21.92      1.97 o 
  -1   1  16       44.56       46.42      3.19 o 
   0   1  16       35.58       34.61      2.82 o 
   1   1  16       16.10       16.52      2.09 o 
   2   1  16        8.64        5.39      1.54 o 
  -4   2  16        1.13        0.76      0.70 o 
  -3   2  16        2.30        4.14      1.23 o 
  -2   2  16        1.71        0.32      1.11 o 
  -1   2  16       16.35       20.01      2.11 o 
   0   2  16        2.77        2.98      1.44 o 
   1   2  16        6.86        6.15      1.50 o 
   2   2  16       52.15       47.32      6.59 o 
  -4   3  16        2.59        3.96      1.14 o 
  -3   3  16        7.26        8.35      1.12 o 
  -2   3  16        6.15        9.05      1.92 o 
  -1   3  16       84.46       87.98      4.21 o 
   0   3  16       54.51       54.60      2.84 o 
   1   3  16       39.39       36.80      2.61 o 
   2   3  16        9.38       12.79      2.91 o 
   3   3  16       60.08       44.11      3.44 o 
  -4   4  16        2.06       -0.96      1.54 o 
  -3   4  16        3.87        4.35      0.86 o 
  -2   4  16        7.87        8.45      1.55 o 
  -1   4  16       25.58       23.82      1.94 o 
   0   4  16        8.43        8.50      1.31 o 
   1   4  16        3.78        3.74      1.27 o 
   2   4  16       73.22       84.21      5.72 o 
  -3   5  16        5.35        6.00      2.14 o 
  -2   5  16       13.17       10.89      1.38 o 
  -1   5  16        0.74        1.07      1.17 o 
   0   5  16       15.36       11.62      1.44 o 
   1   5  16       16.06       16.22      2.23 o 
   2   5  16       55.25       57.19      4.69 o 
  -3   6  16       14.46       11.25      1.55 o 
  -2   6  16        2.40        2.08      1.70 o 
  -1   6  16       98.42       88.18      4.85 o 
   0   6  16        1.06        1.84      1.46 o 
   1   6  16       36.90       35.03      2.79 o 
   2   6  16       41.71       48.53      3.98 o 
  -2   7  16       19.85       23.47      2.92 o 
  -1   7  16        0.32        0.35      0.95 o 
   0   7  16        0.19        2.02      1.18 o 
   1   7  16        1.30        0.02      1.63 o 
  -3   0  17        0.01        2.29      1.67 o 
  -1   0  17        5.26        2.79      1.65 o 
   1   0  17       21.77       20.35      2.75 o 
  -3   1  17        0.14        1.54      1.87 o 
  -2   1  17       13.16       16.43      1.61 o 
  -1   1  17        2.10        2.58      1.26 o 
   0   1  17        0.16       -0.61      1.78 o 
   1   1  17        1.94        1.09      2.49 o 
  -2   2  17        4.64        4.84      1.20 o 
  -1   2  17        0.49       -0.30      1.24 o 
   0   2  17       13.57       14.98      1.81 o 
  -2   3  17        0.48        1.56      1.40 o 
  -1   3  17        0.05       -0.95      0.95 o 
   0   3  17        3.63        3.60      1.38 o 
  -1   4  17        1.22       -1.71      1.71 o 
   0   4  17       20.37       15.73      2.40 o 
                                                 
